# Supplementary material for: Eisosome disruption by noncoding RNA deletion increases protein secretion in yeast
Source: PNAS Nexus. 2022 Oct 26;1(5):pgac241. doi: 10.1093/pnasnexus/pgac241 (PMC9802208; doi:10.1093/pnasnexus/pgac241)
Supplement: pgac241_Supplemental_Files [file pgac241_supplemental_files.zip]

Archive with 5 entries (5 files):
- PNASNEXUS-PNASNEXUS-2021-00011-T-s01.pdf
- PNASNEXUS-PNASNEXUS-2021-00011-T-s02.xlsx
- PNASNEXUS-PNASNEXUS-2021-00011-T-s03.xlsx
- PNASNEXUS-PNASNEXUS-2021-00011-T-s04.xlsx
- PNASNEXUS-PNASNEXUS-2021-00011-T-s05.xlsx
