# Supplementary material for: Eisosome disruption by noncoding RNA deletion increases protein secretion in yeast
Source: PNAS Nexus. 2022 Oct 26;1(5):pgac241. doi: 10.1093/pnasnexus/pgac241 (PMC9802208; doi:10.1093/pnasnexus/pgac241)
Supplement: pgac241_Supplemental_Files [file pgac241_supplemental_files.zip › PNASNEXUS-PNASNEXUS-2021-00011-T-s02.xlsx]

## Sheet: Shee1
Table S1. High throughput screening for increased invertase secretion in non-coding RNA deletion haploid strains
There were three individual invertase assays carried out to quantitate the secretion level of invertase in 434 ncRNA deletion BY4742 haploid strains. Changes of invertase secretion in each strain were indicated as the ratio of OD540 between the PIL1 deletion and the wild type strain.
Non-coding RNA	Ratio of OD540 (PIL1Δ/wild type)
	assay 1	assay 2	assay 3	AVERAGE
SUT418	1.39228	1.40769	1.36956	1.38985
SUT390	1.34993	1.31248	1.37171	1.34471
SUT125	1.28383	1.2982	1.28172	1.28792
SUT053/468/CUT494	1.10195	1.47624	1.24473	1.27431
tR(ACG)J	1.28718	1.24188	1.22928	1.25278
SUT086/CUT102	1.2449	1.27221	1.23623	1.25112
SUT126	1.2529	1.25148	1.24144	1.24861
tT(AGU)N2	1.2345	1.22631	1.25392	1.23824
tG(GCC)J1	1.24716	1.36057	1.03903	1.21559
tV(AAC)M2	1.08115	1.32054	1.21652	1.20607
tS(AGA)D3	0.999275	1.35812	1.23415	1.19718
SUT725	1.12642	1.28497	1.15615	1.18918
tV(AAC)O	1.03419	1.29611	1.2372	1.18917
tH(GUG)H	1.22914	1.27827	1.0558	1.18773
tT(UGU)P	0.999275	1.35651	1.19674	1.18417
tV(AAC)M1	1.0637	1.33369	1.1406	1.17933
SUT532	1.1479	1.26857	1.10526	1.17391
tR(UCU)M1	1.08563	1.25557	1.17682	1.17268
tT(AGU)N1	1.06431	1.29396	1.14859	1.16895
tV(AAC)M3	0.998604	1.25289	1.22729	1.15959
tV(CAC)D	1.02109	1.26228	1.19435	1.15924
tT(AGU)I1	1.02645	1.23034	1.21744	1.15808
tR(UCU)K	1.08077	1.24805	1.14244	1.15709
tT(AGU)I2	1.06672	1.24134	1.14394	1.15067
tR(UCU)G3	1.08149	1.27356	1.09588	1.15031
tG(GCC)M	1.08716	1.21451	1.14211	1.14793
tW(CCA)M	0.956996	1.30497	1.17692	1.14629
tS(AGA)G	1.0486	1.25208	1.13642	1.1457
tA(AGC)L	1.17679	1.21738	1.03283	1.14233
tS(AGA)J	0.995584	1.25262	1.17161	1.13994
tK(CUU)D2	1.14198	1.24621	1.02776	1.13865
tT(AGU)H	1.02209	1.21235	1.16104	1.13183
SUT616	1.12	1.23207	1.04243	1.1315
SUT375	1.19568	1.01122	1.18757	1.13149
tV(UAC)B	1.05565	1.2094	1.12936	1.13147
tT(AGU)B	1.03619	1.17342	1.17844	1.12935
tS(AGA)D2	0.999534	1.21987	1.16811	1.12917
tW(CCA)K	0.952298	1.22497	1.1952	1.12416
tL(UAG)L2	1.24173	1.08207	1.03958	1.12113
tV(AAC)E2	0.987195	1.21691	1.15771	1.12061
tS(GCU)O	1.01169	1.21503	1.13347	1.12006
TRN1 (tP(UGG)A)	0.927802	1.28081	1.1496	1.1194
tL(GAG)G	1.19111	1.18096	0.97691	1.11633
SNR39B	1.02814	1.17004	1.14962	1.11593
tS(AGA)H	1.09088	1.12859	1.11544	1.11164
SUT289/717	1.05459	1.16709	1.10347	1.10838
tG(GCC)G1	1.16716	1.13984	1.01732	1.10811
SUT304/730	1.12946	1.00983	1.16806	1.10245
tI(AAU)D	1.07012	1.1254	1.11078	1.1021
tW(CCA)G2	0.921092	1.23973	1.14446	1.10176
tR(ACG)O	1.03652	1.14711	1.11412	1.09925
tK(CUU)D1	1.17259	1.17083	0.947773	1.09707
CUT458	1.0179	1.14097	1.11936	1.09274
tT(UGU)H	0.929816	1.17503	1.16251	1.08912
SUT004	0.958977	1.20525	1.10193	1.08872
CUT575	0.987727	1.15839	1.11137	1.08583
tF(GAA)H2	1.1123	1.14575	0.994919	1.08432
SUT339	1.17757	0.94811	1.12458	1.08342
tA(UGC)A	1.13284	1.12799	0.980379	1.0804
SNR161	0.995841	1.14993	1.09534	1.08037
CUT474	1.01239	1.11494	1.11303	1.08012
tS(AGA)B	0.98988	1.1506	1.09154	1.07734
tN(GUU)G	1.22272	1.00423	1.0044	1.07711
SNR4	0.986624	1.15104	1.09241	1.07669
CUT462	0.994877	1.07404	1.1604	1.07644
tR(ACG)E	0.988538	1.18819	1.05211	1.07628
tR(ACG)K	1.08149	1.04913	1.09656	1.07573
tH(GUG)M	1.14765	1.14266	0.924134	1.07148
SUT385	1.12946	0.978098	1.10437	1.07064
tI(AAU)P2	1.06815	1.17788	0.963991	1.07001
tX(XXX)D	1.02377	1.17074	1.01371	1.06941
tI(AAU)P1	1.07086	1.11694	1.01429	1.06737
tQ(UUG)D1	1.13802	1.00986	1.0536	1.06716
tG(GCC)P2	1.13852	1.09757	0.963991	1.06669
tK(CUU)F	1.0121	1.16837	1.01677	1.06575
tV(AAC)E1	1.00565	1.13235	1.05915	1.06572
CUT461	0.984499	1.06829	1.14305	1.06528
CUT442	1.02529	1.06322	1.10641	1.06497
tG(GCC)J2	1.0042	1.14759	1.03821	1.06333
SNR11	1.07419	1.03197	1.07828	1.06148
tR(UCU)J1	1.06303	1.09128	1.0261	1.06013
tT(UGU)G1	0.989544	1.11221	1.07278	1.05818
tI(AAU)B	1.04988	1.07961	1.03793	1.0558
tN(GUU)L	1.14	0.987672	1.03326	1.05364
CUT666	0.96991	1.11273	1.07396	1.0522
SUT219/656	1.04703	1.03215	1.07479	1.05132
SNR65	1.05815	1.00508	1.08815	1.05046
SUT001	1.02917	1.09535	1.021	1.04851
CUT008	1.02327	1.06551	1.05436	1.04771
tR(UCU)G2	1.01035	1.04161	1.09068	1.04755
tL(UAA)K	1.10148	1.08031	0.960143	1.04731
tK(CUU)I	1.0637	1.10109	0.974711	1.0465
SUT477	1.06703	0.987513	1.08328	1.04594
CUT645	1.01178	1.03783	1.08714	1.04558
tR(UCU)M2	0.946258	1.15597	1.03359	1.04527
tK(UUU)G2	1.07136	1.07749	0.985157	1.04467
SNR52	1.09037	1.09333	0.949543	1.04442
SUT233/CUT707	1.03514	1.06632	1.02292	1.04146
CUT546	0.989479	1.04086	1.09375	1.04136
tK(CUU)G2	1.12123	1.08771	0.913689	1.04088
tS(AGA)D1	1.00532	1.07544	1.03669	1.03915
SUT119	1.08676	1.04156	0.984967	1.03776
CUT572	1.01721	1.06687	1.02737	1.03715
tH(GUG)G1	1.05259	1.10955	0.942276	1.0348
RUF22	1.00822	0.999724	1.09595	1.03463
tK(UUU)D	1.08988	1.09334	0.920286	1.0345
SUT465	0.99	1.01297	1.0995	1.03416
tK(CUU)G1	1.05309	1.06657	0.982408	1.03402
SNR34	1.02224	1.04059	1.03787	1.03357
SNR10	1.0529	0.972089	1.07254	1.03251
CUT468	1.02155	1.04202	1.0311	1.03156
CUT541/542/SUT503	1.03145	1.09321	0.969251	1.0313
CUT015	1.0213	0.975617	1.09347	1.03013
SUT167	0.967066	1.0447	1.07754	1.02977
CUT634	0.990296	1.04593	1.04858	1.02827
tK(CUU)J	0.997778	1.06904	1.01402	1.02694
tD(GUC)L2	0.981482	1.07999	1.01595	1.02581
SUT131	1.06541	1.01611	0.993416	1.02498
tR(UCU)J2	1.03182	1.07758	0.962124	1.02384
CUT353/SUT758	0.996991	1.00878	1.06428	1.02335
SUT083	1.08622	1.02238	0.961154	1.02325
tD(GUC)J2	1.19975	0.866566	1.00245	1.02292
CUT332	1.06247	1.01204	0.993644	1.02272
tL(CAA)L	1.03333	1.07291	0.959318	1.02185
SNR41	1.01069	0.987071	1.06581	1.02119
tI(AAU)L1	1.00988	1.12645	0.926883	1.02107
tA(AGC)M1	1.0242	1.05171	0.984793	1.02023
SUT107	1.07378	1.01367	0.97244	1.01996
tD(GUC)G2	1.00741	1.09505	0.957272	1.01991
tI(AAU)N2	1.04494	1.12082	0.892523	1.01943
tH(GUG)G2	1.08593	1.01726	0.952721	1.01864
tL(CAA)D	1.07235	1.05847	0.923584	1.01813
tL(UAA)B2	1.1158	0.996478	0.942001	1.01809
tK(UUU)P	1.12074	1.0236	0.907092	1.01714
tD(GUC)B	0.973333	1.05097	1.02452	1.01627
SUT457	1.08189	1.00111	0.961273	1.01476
SUT355	0.965405	1.04609	1.03197	1.01449
CUT150	1.02398	1.01622	1.00258	1.01426
tK(CUU)P	0.987654	1.10849	0.946399	1.01418
SUT007	1.09762	1.00404	0.940738	1.01413
CUT436	0.966916	1.03719	1.03591	1.01334
SUT830	0.94321	1.0304	1.06606	1.01322
SUT376	1.09541	0.94811	0.993595	1.01237
CUT424	1.02342	0.991548	1.02164	1.0122
tI(AAU)G	1.01012	1.13843	0.887851	1.01213
CUT672	1.01952	1.02161	0.995141	1.01209
SNR36	1.02343	1.02075	0.991181	1.01178
CUT095	1.00501	0.991181	1.03894	1.01171
tG(GCC)P1	0.908642	1.17824	0.948048	1.01164
tE(UUC)J	1.00025	1.02856	1.00115	1.00999
tS(GCU)L	0.922098	1.11624	0.990918	1.00975
SUT361	0.988378	0.981934	1.05376	1.00802
tE(UUC)L	1.09309	0.987789	0.941954	1.00761
tL(CAA)M	1.09926	0.99683	0.926058	1.00738
tN(GUU)K	1.06716	0.990137	0.960418	1.00591
tT(AGU)C	0.960351	1.11517	0.937054	1.00419
SNR17A	0.982222	0.993084	1.03482	1.00337
tG(GCC)D1	0.998272	1.07595	0.935679	1.0033
SUT218/655	1.07752	1.07539	0.856767	1.00322
CUT084/SUT068	0.985775	0.967677	1.05463	1.0027
SUT417	0.975405	1.044	0.987946	1.00245
tI(AAU)L2	1.00765	1.11377	0.885926	1.00245
tH(GUG)E1	0.984691	1.09061	0.931281	1.00219
CUT379	1.0369	0.994591	0.974484	1.00199
tK(CUU)E1	1.02864	1.0553	0.918912	1.00095
tK(UUU)O	1.04716	0.997887	0.955745	1.00026
tH(GUG)K	1.05531	1.05284	0.891424	0.999856
SNR51	1.03134	1.03273	0.934981	0.999683
CUT465	0.97317	0.978316	1.04632	0.999267
tQ(UUG)E1	0.913374	0.98604	1.09409	0.997833
SUT827	0.985185	1.03922	0.968696	0.9977
SUT173	1.09459	0.938347	0.959447	0.997463
SNR32	1.02247	0.99762	0.970669	0.996921
SUT413	1.07297	0.94288	0.974628	0.996827
SNR17B	0.978185	1.05491	0.954654	0.995916
tP(UGG)O1	1.02198	0.971469	0.993953	0.995799
SUT467	1.04297	0.959617	0.982919	0.99517
tL(UAA)N	1.00593	0.980275	0.998076	0.994759
tI(AAU)I2	1.01111	1.08383	0.886751	0.993898
SUT451	1.0273	0.935557	1.01831	0.993721
tN(GUU)N1	1.01778	0.982036	0.979384	0.993066
tL(CAA)G1	0.904444	1.03241	1.04123	0.992694
tL(UAA)L	1.01432	1.05213	0.909016	0.991823
tH(GUG)E2	0.990617	1.08137	0.901594	0.991193
CUT782	1.01745	0.974961	0.979717	0.99071
SUT099	1.10378	0.957874	0.909778	0.990478
tE(UUC)G3	0.941235	1.07154	0.958051	0.990276
tT(AGU)O2	0.934178	1.07732	0.958252	0.989915
SUT492	0.998108	0.936254	1.03528	0.98988
SUT211	1.05108	0.91882	0.997974	0.989291
SUT469	1.00162	0.998671	0.965069	0.988454
tE(UUC)M	1.01679	1.00101	0.946108	0.987971
tD(GUC)G1	0.94963	1.05354	0.957791	0.986988
SUT085	1.05541	0.923353	0.981709	0.986822
CUT170	1.01636	1.03698	0.906641	0.986663
tN(GUU)F	0.981235	1.00211	0.976636	0.986661
CUT441	0.999343	1.04023	0.919397	0.986323
tV(AAC)G3	1.01874	0.990872	0.948253	0.985954
tQ(UUG)B	1.0837	0.969708	0.904343	0.985918
SUP3 (tY(GUA)O)	1.00094	1.03515	0.921436	0.985844
SUT431	1.02514	0.955084	0.976816	0.985678
SNR8	0.95623	1.08	0.920759	0.985663
SUT284/712	1.05108	0.932419	0.972315	0.985272
tP(UGG)L	0.979259	1.03452	0.940902	0.984893
SNR66	1.07463	0.9702	0.90963	0.984821
SUF20 (tG(GCC)F1)	0.956729	1.07515	0.921097	0.984326
CUT547	1.00434	1.00912	0.938953	0.984136
tG(GCC)E	1.0763	0.918279	0.957394	0.98399
SUT540	0.953333	1.02856	0.967917	0.983272
CUT213/690	1.00717	1.00256	0.938765	0.982833
SUT441	0.972973	1.01053	0.964965	0.982822
SUT842/425	0.913333	1.05281	0.981678	0.982607
CUT816	1.01901	0.953055	0.975586	0.98255
SUT432	1.05541	0.950551	0.937316	0.981091
SNR58	1.02667	0.985455	0.929563	0.980564
tK(CUU)E2	0.984938	1.08313	0.872732	0.980266
CUT298/771	0.874795	1.00965	1.05569	0.980044
CUT002	0.973603	0.983395	0.98208	0.979692
tP(UGG)N2	1.0158	0.931314	0.98983	0.978982
tF(GAA)N	0.999753	0.96832	0.966878	0.978317
SNR85	0.927253	1.03273	0.974941	0.978307
tA(AGC)J	0.917037	1.03371	0.983495	0.97808
SNR3	1.02523	0.968975	0.93991	0.978039
SUP8 (tY(GUA)M2)	1.08162	0.947767	0.903827	0.977737
CUT764	0.860807	0.993742	1.07801	0.977521
tN(GUU)O1	0.948642	1.03276	0.949973	0.977124
SUT123	1.03	0.967986	0.932976	0.976987
tR(ACG)D	1.09491	0.94953	0.886405	0.976948
tQ(UUG)H	0.999611	1.0153	0.915364	0.976759
tD(GUC)I2	0.955802	1.05648	0.917808	0.976698
SUT329	1.03568	0.95613	0.936172	0.975993
tI(AAU)E1	0.905185	1.0708	0.949698	0.975227
SNR189	0.931358	1.01597	0.977484	0.974937
tF(GAA)G	0.984444	0.965381	0.974148	0.974658
SUT135	0.994595	0.999718	0.927647	0.973987
SNR37	0.857531	0.996991	1.06611	0.973543
tF(GAA)P1	0.927967	1.02924	0.963167	0.973456
CUT248	0.98184	0.960943	0.976963	0.973249
tL(CAA)G3	0.90963	1.05284	0.955745	0.972737
tE(CUC)D	0.98321	1.09028	0.843293	0.97226
SUF9 (tP(UGG)F)	0.851814	1.05212	1.00982	0.971252
SNR31	1.02801	0.907278	0.977621	0.970971
SUP16 (tS(UGA)P)	0.886536	1.06869	0.957332	0.970851
tK(UUU)L	1.01975	1.00881	0.883178	0.970579
tL(CAA)K	0.910123	1.08489	0.914239	0.96975
SUT602/176	0.94963	1.01754	0.939876	0.969017
SNR33	0.883538	1.02815	0.99398	0.968558
tA(AGC)H	0.900988	1.00689	0.997775	0.968551
SUT305	0.995135	0.913938	0.993116	0.967396
SUF3 (tG(CCC)D)	0.961226	0.996364	0.943786	0.967125
SNR53	0.96772	1.02465	0.90789	0.966752
SNR48	0.947737	1.08242	0.865679	0.96528
SUF4 (tG(UCC)G)	0.903272	1.08525	0.906197	0.964907
SUT234	1.03622	0.923701	0.934349	0.964756
tL(UAG)L1	0.88321	1.06129	0.949148	0.964549
SUT430	0.947375	0.976355	0.969621	0.96445
tL(UAA)D	1.01877	0.976048	0.898296	0.96437
tN(GUU)N2	0.914321	0.985911	0.992853	0.964362
tD(GUC)I1	0.94716	0.977136	0.968757	0.964351
SNR60	0.915013	1.02626	0.950897	0.964058
tV(AAC)G2	1.03518	0.965906	0.888668	0.963251
SUP51 (tL(UAA)J)	0.991202	0.97697	0.918727	0.962299
SNR46	1.00519	0.905859	0.973925	0.961658
CUT244	0.937349	0.952727	0.993205	0.961094
SNR49	1.03014	1.01455	0.838519	0.961068
SUT067	0.983704	0.954387	0.944334	0.960808
tF(GAA)M	0.956049	1.00101	0.924558	0.96054
tD(GUC)L1	0.928148	1.04326	0.909759	0.960389
SUT526	0.947901	0.987055	0.945069	0.960008
SNR76	0.981459	0.959192	0.938706	0.959786
SUT473/CUT502	0.987297	0.920214	0.967811	0.958441
tE(UUC)I	0.944691	1.00946	0.919625	0.957926
SUT049	1.02222	0.816543	1.03454	0.957769
SUT398	1.00027	0.927537	0.945408	0.957738
SUT274/698	0.989937	0.933116	0.949265	0.957439
tN(GUU)O2	0.954074	0.999295	0.918362	0.957244
SUF10 (tP(AGG)N)	0.880541	1.05455	0.933965	0.956351
CUT356	1.03042	0.922215	0.915805	0.956146
SUT362	0.965135	0.957874	0.945394	0.956134
SUT733	0.999259	1.03003	0.838619	0.955971
CUT083	0.898027	0.960635	1.00847	0.955709
SNR84	0.952252	0.972121	0.94176	0.955378
SNR42	0.977712	0.978182	0.909922	0.955272
SUT414	0.952432	0.948808	0.964502	0.955247
SNR9	0.95548	0.968485	0.941754	0.95524
SUT571	0.954074	1.05612	0.854976	0.955055
tF(GAA)P2	0.847654	1.07031	0.946399	0.954788
tD(GUC)M	0.924691	1.02342	0.914952	0.954355
tG(GCC)G2	0.914321	0.830574	1.11483	0.95324
SUF8 (tP(UGG)H)	0.878043	0.956364	1.02506	0.953155
SUP7 (tY(GUA)J1)	1.08727	0.785679	0.985777	0.95291
SUT346	0.959189	0.928932	0.969252	0.952458
SNR53/67	0.95648	0.939798	0.960041	0.952106
tQ(UUG)L	0.94458	1.03946	0.871986	0.95201
SUT129	0.975676	0.96694	0.910562	0.951059
tE(UUC)K	0.935556	1.01828	0.898595	0.95081
CUT296/SUT301	0.885537	1.00959	0.956417	0.950516
SUT239/679	0.990769	0.953689	0.906031	0.950163
SUT249	0.971343	0.926142	0.952189	0.949891
tE(UUC)E3	0.925185	0.9933	0.93001	0.949498
SUT722	0.881975	1.02012	0.944031	0.948707
tQ(UUG)D3	0.98686	0.897987	0.955795	0.946881
SUF11 (tP(UGG)O2)	0.828148	1.04768	0.964782	0.946869
SUT010	0.948236	0.922424	0.969861	0.94684
SUT493	0.915676	0.970776	0.950947	0.9458
CUT238	1.01068	0.926031	0.899723	0.945477
SUT558	0.830123	1.01424	0.989726	0.944696
SUT501	0.98	0.996238	0.855236	0.943825
SNR56	1.01668	0.922424	0.892313	0.943806
SUT370	0.959331	0.941485	0.930341	0.943719
SUT071/483	0.962433	0.95892	0.909491	0.943615
tE(UUC)G2	0.893086	1.04252	0.894181	0.943264
SUT847	0.90321	1.02893	0.895219	0.942454
SUT479	0.944595	0.958571	0.922735	0.941967
SUF5 (tG(CCC)O)	1.03017	0.890505	0.904843	0.941839
SUP53 (tL(CAA)C)	0.837326	0.992323	0.995598	0.941749
SUT570	0.980988	0.985953	0.858092	0.941677
SUT058	0.899553	0.965196	0.959991	0.94158
SNR61	0.878542	0.952727	0.990857	0.940709
SNR67	0.927753	0.948687	0.942093	0.939511
SUP17 (tS(UGA)I)	0.937245	0.99765	0.883508	0.939468
SUT042	0.98303	0.868148	0.964104	0.938428
SNR71	0.828583	1.01131	0.974602	0.938166
SUT014	0.860557	0.923636	1.02912	0.937772
SUT539	0.951852	0.974198	0.885872	0.937307
SUT035	0.85606	0.916296	1.03928	0.937213
SNR74	0.879292	1.01778	0.914324	0.937131
CUT213	0.910308	0.951067	0.947407	0.936261
CUT060	0.812845	1.12542	0.868148	0.935472
RUF21	0.948542	0.912419	0.945012	0.935325
tD(GUC)O	0.882222	1.05832	0.864583	0.935041
SNR77	0.952483	0.899798	0.948188	0.93349
SUT347	0.936757	0.947762	0.915313	0.933277
tE(UUC)E2	0.91037	1.00542	0.882757	0.93285
tI(UAU)D	0.870123	1.02924	0.894997	0.931452
SUT770	0.887901	1.04693	0.856015	0.930283
SUF16 (tG(GCC)C)	0.787407	1.02505	0.975618	0.929359
tF(GAA)D	0.952593	0.96281	0.868996	0.928133
SUP54 (tL(CAA)G2)	0.842821	0.948283	0.992889	0.927997
CUT103	0.803457	1.02653	0.94936	0.926448
tK(CUU)M	0.882963	1.07362	0.82188	0.926154
SUT056	0.905405	0.947413	0.923997	0.925605
SUT553	0.862469	1.03187	0.881199	0.92518
tE(UUC)E1	0.880741	0.971626	0.922741	0.925036
SNR70	0.962411	0.975758	0.835556	0.924575
SUF6 (tG(UCC)N)	0.935247	0.909091	0.928547	0.924295
SUT518	0.885679	1.04473	0.839398	0.923268
SUT193	0.74846	0.957525	1.06373	0.92324
SNR13	0.81884	1.02164	0.920256	0.920245
tT(UGU)G2	0.940218	0.900671	0.919453	0.920114
tG(GCC)D2	0.911111	0.952096	0.886751	0.916653
SUT174	0.988566	1.05132	0.708635	0.916175
tE(CUC)I	0.892346	1.02599	0.829532	0.915957
CUT296	0.830617	1.0019	0.914952	0.915823
tF(GAA)H1	1.0042	0.958769	0.783836	0.915601
tC(GCA)P1	0.947407	0.966483	0.832907	0.915599
SUT798/387	0.897778	0.935994	0.911317	0.915029
SUT591	0.896049	0.972728	0.876266	0.915015
tF(GAA)F	0.951852	0.919831	0.870035	0.913906
tA(AGC)M2	0.860494	0.998443	0.882238	0.913725
tE(UUC)P	0.916296	0.968688	0.856015	0.913666
CUT315	0.851564	1.00026	0.886914	0.912911
SNR73	0.876294	0.992949	0.868947	0.91273
SNR78	0.838824	0.915152	0.981714	0.911896
SUP11 (tY(GUA)F1)	0.80963	0.963232	0.96275	0.911871
tD(GUC)J3	0.928148	0.982647	0.818887	0.909894
SNR51/70/41	0.811097	0.982222	0.933965	0.909095
SUF1 (tG(UCC)O)	0.79511	1.00768	0.921436	0.908074
SUT426	0.909012	0.900403	0.912848	0.907421
SNR69	0.826085	0.983838	0.912293	0.907405
SUT834	0.841975	0.978238	0.899893	0.906702
tD(GUC)J4	0.880247	1.00065	0.836542	0.905812
SUT420/CUT425	0.848649	0.950551	0.916891	0.905364
SNR72/73/74/75/76/77/78	1.0193	0.939394	0.755556	0.904751
SUF7 (tP(UGG)M)	0.836826	0.905051	0.971554	0.904477
SUT764	0.88	1.02489	0.805905	0.903599
tD(GUC)J1	0.887654	0.979341	0.843033	0.903343
tA(UGC)O	0.913086	0.978238	0.818627	0.903317
SUT471	0.927027	0.860936	0.917667	0.901876
SUT111	0.878235	0.915333	0.911214	0.901594
SUT515	0.898272	1.00689	0.79552	0.900228
tA(UGC)G	0.878765	0.999544	0.819146	0.899152
SUT388	0.92027	0.913589	0.862511	0.89879
SNR5	0.933627	0.906263	0.855062	0.898317
SNR80	0.906874	0.968081	0.814815	0.89659
tE(UUC)B	0.861975	0.947749	0.873929	0.894551
SNR63	0.883039	0.949495	0.849644	0.894059
SUT055	0.848317	0.955602	0.877751	0.89389
SNR81	0.934981	0.958788	0.787654	0.893808
tV(AAC)K2	0.929145	0.853423	0.892248	0.891605
SNR68	0.854562	0.891313	0.926177	0.890684
SUT796	0.856049	0.965014	0.850562	0.890542
SNR57	0.838574	0.871919	0.960379	0.890291
CUT040	0.900275	0.897474	0.865185	0.887645
tA(UGC)L	0.850864	0.966116	0.840437	0.885806
SNR55	0.931934	0.908283	0.806667	0.882294
CUT320	0.811097	1.00696	0.828642	0.882233
SUT737/313	0.843951	1.00138	0.791106	0.878813
SNR43	0.95548	0.809697	0.866238	0.877138
SNR83	0.958009	0.896162	0.770123	0.874765
SNR64	0.898526	0.869624	0.854568	0.874239
SUT581	0.801975	0.954728	0.863341	0.873348
SNR82	0.95648	0.869624	0.784691	0.870265
tT(AGU)O1	0.958673	0.764564	0.884677	0.869305
CUT142	0.861306	0.881081	0.860247	0.867545
tA(AGC)F	0.810864	0.983381	0.807203	0.86715
SNR72	0.885037	0.894345	0.818519	0.865967
CUT217	0.847068	0.890469	0.85679	0.864776
SNR75	0.888534	0.88317	0.82	0.863901
SNR62	0.811346	0.967273	0.801235	0.859951
SUP5 (tY(GUA)M1)	0.855811	0.844691	0.867931	0.856144
SUT019	0.799606	0.79679	0.961057	0.852484
SNR79	0.869799	0.883508	0.799506	0.850938
tM(CAU)C	0.866667	0.845016	0.804013	0.838565
tW(CCA)G1	0.948616	0.711141	0.853764	0.83784
SNR50	0.801105	0.893329	0.817778	0.837404
tA(AGC)G	0.857037	0.829097	0.823132	0.836422
SUT171	0.742171	0.951946	0.813822	0.835979
SNR86	0.808349	0.882831	0.814568	0.835249
tV(AAC)J	0.999611	0.678926	0.815345	0.831294
SNR35	0.847068	0.798482	0.82963	0.82506
CUT007	0.76963	0.876543	0.822584	0.822919
CUT123	0.786866	0.8734	0.794321	0.818196
SNR61/55/57	0.859126	0.888081	0.698519	0.815242
SUT824	1.15753	1.14905	0.137567	0.814717
SOE1 (tE(UUC)G1)	0.786367	0.876768	0.770864	0.811333
SUT098	0.805135	0.874535	0.744798	0.808156
SUP56 (tL(CAA)A)	0.863305	0.759012	0.79343	0.805249
SNR47	0.78212	0.893737	0.734321	0.803393
tS(AGA)M	0.837768	0.682953	0.857026	0.792582
CUT001/437	0.675706	0.776296	0.889124	0.780375
SNR45	0.716423	0.844848	0.754321	0.771864
SNR87	0.739404	0.780606	0.701975	0.740662
SUP2 (tY(GUA)D)	0.652225	0.550864	0.553669	0.585586
