# Supplementary material for: Eisosome disruption by noncoding RNA deletion increases protein secretion in yeast
Source: PNAS Nexus. 2022 Oct 26;1(5):pgac241. doi: 10.1093/pnasnexus/pgac241 (PMC9802208; doi:10.1093/pnasnexus/pgac241)
Supplement: pgac241_Supplemental_Files [file pgac241_supplemental_files.zip › PNASNEXUS-PNASNEXUS-2021-00011-T-s03.xlsx]

## Sheet: quantified secreted protein
Table S2. List of secreted proteins quantified by LCMS
These are the secreted proteins successfully identified and quantified by LCMS in three SILAC experiments
Accession	Description	Signal peptide	GPI-anchor	Assay 1				Assay 2				Assay 3				Average log2(H/L)	P value	-LOG10(P value)
				Abundance: Light, WT	Abundance: Heavy, Mutant	H/L	log2(H/L)	Abundance: Light, WT	Abundance: Heavy, Mutant	H/L	log2(H/L)	Abundance: Light, WT	Abundance: Heavy, Mutant	H/L	log2(H/L)
P01149	Mating factor alpha-1 OS=Saccharomyces cerevisiae (strain ATCC 204508 / S288c) OX=559292 GN=MF(ALPHA)1 PE=1 SV=1	Yes		322507	1.14685e+06	3.55603	1.83027	548059	1.84264e+06	3.36212	1.74937	256639	945321	3.68347	1.88107	1.82024	1e-06	6
Q03178	Cell wall mannoprotein PIR1 OS=Saccharomyces cerevisiae (strain ATCC 204508 / S288c) OX=559292 GN=PIR1 PE=1 SV=1	Yes		1.45654e+07	4.04995e+07	2.78052	1.47536	34844176	7.92185e+07	2.27351	1.18492	3.76182e+07	7.59136e+07	2.018	1.01293	1.2244	0.000131	3.88273
Q12512	Protein ZPS1 OS=Saccharomyces cerevisiae (strain ATCC 204508 / S288c) OX=559292 GN=ZPS1 PE=3 SV=1	Yes		1.50681e+09	3.74148e+09	2.48305	1.31211	2151414176	4.36663e+09	2.02966	1.02124	1.81864e+09	3.37652e+09	1.85662	0.892678	1.07534	0.000173	3.76195
P53616	Probable secreted beta-glucosidase SUN4 OS=Saccharomyces cerevisiae (strain ATCC 204508 / S288c) OX=559292 GN=SUN4 PE=1 SV=1	Yes		1.04478e+08	2.25523e+08	2.15856	1.11007	8.6583e+07	1.8978e+08	2.19189	1.13218	7.18081e+07	1.39244e+08	1.93912	0.955399	1.06588	8e-06	5.09691
P38264	SRP-independent targeting protein 3 OS=Saccharomyces cerevisiae (strain ATCC 204508 / S288c) OX=559292 GN=PHO88 PE=1 SV=1			7.12595e+06	2.18107e+07	3.06075	1.61388	2.22085e+07	2.86301e+07	1.28915	0.366418	3.11769e+06	5.09329e+06	1.63367	0.708118	0.89614	0.021774	1.66206
P32478	Cell wall mannoprotein HSP150 OS=Saccharomyces cerevisiae (strain ATCC 204508 / S288c) OX=559292 GN=HSP150 PE=1 SV=2	Yes		17062229	3.25843e+07	1.90973	0.933371	2.29388e+07	4.33594e+07	1.89022	0.918554	3.46896e+07	6.08299e+07	1.75355	0.810275	0.8874	4e-06	5.39794
Q06325	Aspartic proteinase yapsin-7 OS=Saccharomyces cerevisiae (strain ATCC 204508 / S288c) OX=559292 GN=YPS7 PE=1 SV=1	Yes		637270	1.29749e+06	2.03602	1.02575	1.0311e+06	1.88665e+06	1.82975	0.871645	908533	1.50098e+06	1.65209	0.724295	0.873897	0.000113	3.94692
P04807	Hexokinase-2 OS=Saccharomyces cerevisiae (strain ATCC 204508 / S288c) OX=559292 GN=HXK2 PE=1 SV=4			3.77633e+08	6.64089e+08	1.75856	0.814392	2.97131e+08	5.46349e+08	1.83875	0.878722	9.72402e+07	1.38963e+08	1.42907	0.515075	0.736063	0.000657	3.18243
P32472	Peptidyl-prolyl cis-trans isomerase FPR2 OS=Saccharomyces cerevisiae (strain ATCC 204508 / S288c) OX=559292 GN=FPR2 PE=1 SV=1	Yes		4.66461e+07	7.98095e+07	1.71096	0.774804	3.58507e+07	5.69001e+07	1.58714	0.666429	2.90473e+07	4.44052e+07	1.52872	0.612323	0.684519	3e-05	4.52288
P00724	Invertase 2 OS=Saccharomyces cerevisiae (strain ATCC 204508 / S288c) OX=559292 GN=SUC2 PE=1 SV=1	Yes		3.20915e+06	5.69061e+06	1.77325	0.826394	6.97963e+06	1.01692e+07	1.45698	0.542977	5.25298e+06	7.46271e+06	1.42066	0.506563	0.625311	0.000817	3.08778
P39105	Lysophospholipase 1 OS=Saccharomyces cerevisiae (strain ATCC 204508 / S288c) OX=559292 GN=PLB1 PE=1 SV=2	Yes	Yes	3.70746e+06	5.87571e+06	1.58484	0.664334	4.07121e+06	5.9294e+06	1.45642	0.542428	2.82315e+06	4.20721e+06	1.49025	0.575559	0.594107	1.9e-05	4.72125
Q03674	Lysophospholipase 2 OS=Saccharomyces cerevisiae (strain ATCC 204508 / S288c) OX=559292 GN=PLB2 PE=1 SV=1	Yes	Yes	1.95535e+06	3.25831e+06	1.66635	0.736695	2.02005e+06	2.77486e+06	1.37365	0.45802	1.50082e+06	1.98619e+06	1.32341	0.404256	0.53299	0.001677	2.77547
P32623	Probable glycosidase CRH2 OS=Saccharomyces cerevisiae (strain ATCC 204508 / S288c) OX=559292 GN=UTR2 PE=1 SV=3	Yes	Yes	3.62885e+07	5.26739e+07	1.45153	0.537575	4.18218e+07	6.36839e+07	1.52274	0.606674	2.57578e+07	3.50582e+07	1.36107	0.444741	0.529663	8.3e-05	4.08092
P10592	Heat shock protein SSA2 OS=Saccharomyces cerevisiae (strain ATCC 204508 / S288c) OX=559292 GN=SSA2 PE=1 SV=3			2.92307e+08	4.41109e+08	1.50906	0.593649	3.1165e+08	4.76875e+08	1.53016	0.613683	8.66565e+07	1.06993e+08	1.23468	0.304139	0.503824	0.001952	2.70952
P38836	Putative metallocarboxypeptidase ECM14 OS=Saccharomyces cerevisiae (strain ATCC 204508 / S288c) OX=559292 GN=ECM14 PE=1 SV=1	Yes		2.54687e+06	3.28266e+06	1.2889	0.366138	2.51387e+06	4.1232e+06	1.64018	0.713851	1.60242e+06	1.84386e+06	1.15067	0.202475	0.427488	0.015176	1.81884
P10659	S-adenosylmethionine synthase 1 OS=Saccharomyces cerevisiae (strain ATCC 204508 / S288c) OX=559292 GN=SAM1 PE=1 SV=2			3.65904e+07	5.14588e+07	1.40635	0.491952	3.61415e+07	5.41145e+07	1.49729	0.582358	1.08408e+07	1.21332e+07	1.11922	0.162488	0.412266	0.010024	1.99896
P53301	Probable glycosidase CRH1 OS=Saccharomyces cerevisiae (strain ATCC 204508 / S288c) OX=559292 GN=CRH1 PE=1 SV=1	Yes	Yes	2.18753e+08	3.25015e+08	1.48576	0.571204	4.23896e+08	5.65231e+08	1.33342	0.415132	3.52782e+08	4.07911e+08	1.15627	0.209479	0.398605	0.005554	2.25539
P47001	Cell wall mannoprotein CIS3 OS=Saccharomyces cerevisiae (strain ATCC 204508 / S288c) OX=559292 GN=CIS3 PE=1 SV=1	Yes		3.29376e+08	4.89265e+08	1.48543	0.570882	3.89552e+08	4.61205e+08	1.18394	0.243593	4.98331e+08	5.95903e+08	1.1958	0.257975	0.357483	0.008667	2.06213
P36135	Probable secreted beta-glucosidase UTH1 OS=Saccharomyces cerevisiae (strain ATCC 204508 / S288c) OX=559292 GN=UTH1 PE=1 SV=2	Yes		4.08762e+08	5.95061e+08	1.45576	0.541776	5.9661e+08	7.14684e+08	1.19791	0.260516	5.95099e+08	6.65085e+08	1.1176	0.160409	0.3209	0.01595	1.79724
P38788	Ribosome-associated complex subunit SSZ1 OS=Saccharomyces cerevisiae (strain ATCC 204508 / S288c) OX=559292 GN=SSZ1 PE=1 SV=2			1.68108e+08	2.09935e+08	1.24881	0.320551	1.60374e+08	2.31331e+08	1.44244	0.528515	5.26337e+07	5.65499e+07	1.0744	0.103537	0.317534	0.021159	1.6745
Q12331	FAS1 domain-containing protein YDR262W OS=Saccharomyces cerevisiae (strain ATCC 204508 / S288c) OX=559292 GN=YDR262W PE=1 SV=1	Yes		190648	206198	1.08157	0.113121	297709	286952	0.963867	-0.0530935	137313	250822	1.82665	0.869201	0.309743	0.196873	0.705814
P36008	Elongation factor 1-gamma 2 OS=Saccharomyces cerevisiae (strain ATCC 204508 / S288c) OX=559292 GN=TEF4 PE=1 SV=1			2.11054e+08	2.67466e+08	1.26729	0.341744	2.05607e+08	2.85614e+08	1.38913	0.474179	7.52569e+07	7.88091e+07	1.0472	0.0665381	0.294154	0.025454	1.59424
Q08300	Uncharacterized protein YOL159C OS=Saccharomyces cerevisiae (strain ATCC 204508 / S288c) OX=559292 GN=YOL159C PE=4 SV=1	Yes		1.17035e+06	1.92077e+06	1.64119	0.714738	2.2801e+06	2.39495e+06	1.05037	0.0709021	1454126	1.53449e+06	1.05526	0.0776048	0.287748	0.127701	0.893806
P53753	Endo-1,3(4)-beta-glucanase 1 OS=Saccharomyces cerevisiae (strain ATCC 204508 / S288c) OX=559292 GN=DSE4 PE=1 SV=1	Yes		7.88212e+06	1.05564e+07	1.33928	0.421459	1.62293e+07	1.94749e+07	1.19998	0.263011	1.48254e+07	1.53408e+07	1.03477	0.0493097	0.244593	0.032383	1.48968
P24031	Constitutive acid phosphatase OS=Saccharomyces cerevisiae (strain ATCC 204508 / S288c) OX=559292 GN=PHO3 PE=1 SV=2	Yes		1.58978e+08	2.13881e+08	1.34535	0.427977	2.652e+08	2.94124e+08	1.10906	0.149343	2.21317e+08	2.32169e+08	1.04904	0.0690633	0.215461	0.048149	1.31741
P00925	Enolase 2 OS=Saccharomyces cerevisiae (strain ATCC 204508 / S288c) OX=559292 GN=ENO2 PE=1 SV=2			6.96045e+09	8.51918e+09	1.22394	0.291533	6.05472e+09	7.82108e+09	1.29173	0.369308	2.34605e+09	2.23812e+09	0.953998	-0.0679422	0.197633	0.106827	0.971319
P38248	Cell wall protein ECM33 OS=Saccharomyces cerevisiae (strain ATCC 204508 / S288c) OX=559292 GN=ECM33 PE=1 SV=3	Yes	Yes	7.68025e+08	1.0615e+09	1.38212	0.466884	1.2606e+09	1.42013e+09	1.12655	0.171914	9.68265e+08	9.30848e+08	0.961356	-0.0568569	0.19398	0.144395	0.840448
P11484	Ribosome-associated molecular chaperone SSB1 OS=Saccharomyces cerevisiae (strain ATCC 204508 / S288c) OX=559292 GN=SSB1 PE=1 SV=3			5.13567e+07	6.28135e+07	1.22308	0.290522	6.6945e+07	8.55144e+07	1.27738	0.353191	1.70329e+07	1.61083e+07	0.945714	-0.0805237	0.18773	0.121658	0.914859
P15108	ATP-dependent molecular chaperone HSC82 OS=Saccharomyces cerevisiae (strain ATCC 204508 / S288c) OX=559292 GN=HSC82 PE=1 SV=4			7.62573e+08	9.16765e+08	1.2022	0.265676	6.46627e+08	8.20801e+08	1.26936	0.344098	2.25951e+08	2.17401e+08	0.962162	-0.0556485	0.184709	0.099699	1.00131
P38288	Protein TOS1 OS=Saccharomyces cerevisiae (strain ATCC 204508 / S288c) OX=559292 GN=TOS1 PE=1 SV=1	Yes		2.78806e+08	3.79409e+08	1.36084	0.444494	5.83863e+08	6.74997e+08	1.15609	0.209253	4.10619e+08	3.77349e+08	0.918977	-0.1219	0.177282	0.202104	0.694425
P32589	Heat shock protein homolog SSE1 OS=Saccharomyces cerevisiae (strain ATCC 204508 / S288c) OX=559292 GN=SSE1 PE=1 SV=4			5.67605e+08	6.75294e+08	1.18973	0.250629	4.75798e+08	6.00897e+08	1.26292	0.336767	1.46561e+08	1.40984e+08	0.961945	-0.055974	0.177141	0.103575	0.984745
P42835	Protein EGT2 OS=Saccharomyces cerevisiae (strain ATCC 204508 / S288c) OX=559292 GN=EGT2 PE=2 SV=2	Yes	Yes	6.23672e+07	8.23131e+07	1.31981	0.400333	1.52247e+08	1.75516e+08	1.15283	0.205184	1.91992e+08	182053793	0.948236	-0.0766819	0.176278	0.146261	0.834871
P32527	Zuotin OS=Saccharomyces cerevisiae (strain ATCC 204508 / S288c) OX=559292 GN=ZUO1 PE=1 SV=1			9.0637e+07	9.9674e+07	1.0997	0.137116	6.74864e+07	9.18183e+07	1.36054	0.444184	1.91517e+07	1.83174e+07	0.956439	-0.064255	0.172348	0.174434	0.758369
O13547	Covalently-linked cell wall protein 14 OS=Saccharomyces cerevisiae (strain ATCC 204508 / S288c) OX=559292 GN=CCW14 PE=1 SV=1	Yes	Yes	1.19534e+08	1.52036e+08	1.27191	0.346992	1.48737e+08	1.62816e+08	1.09466	0.130487	7.10432e+07	6.60164e+07	0.929243	-0.105872	0.123869	0.251778	0.598982
Q12303	Aspartic proteinase yapsin-3 OS=Saccharomyces cerevisiae (strain ATCC 204508 / S288c) OX=559292 GN=YPS3 PE=1 SV=1	Yes	Yes	3.5745e+07	4.21604e+07	1.17947	0.238144	9.28479e+07	1.0723e+08	1.1549	0.20777	9.49228e+07	8.99561e+07	0.947676	-0.0775339	0.122793	0.159475	0.797307
P00359	Glyceraldehyde-3-phosphate dehydrogenase 3 OS=Saccharomyces cerevisiae (strain ATCC 204508 / S288c) OX=559292 GN=TDH3 PE=1 SV=3			9.26963e+09	1.10024e+10	1.18693	0.247232	8.58236e+09	1.00674e+10	1.17303	0.230242	3.6433e+09	3.2777e+09	0.899651	-0.152562	0.108304	0.306207	0.513985
P07170	Adenylate kinase OS=Saccharomyces cerevisiae (strain ATCC 204508 / S288c) OX=559292 GN=ADK1 PE=1 SV=2			2.3812e+08	2.86451e+08	1.20297	0.266601	1.10576e+08	1.28307e+08	1.16036	0.214569	2.73185e+07	2.4424e+07	0.894045	-0.16158	0.10653	0.327109	0.485308
P00942	Triosephosphate isomerase OS=Saccharomyces cerevisiae (strain ATCC 204508 / S288c) OX=559292 GN=TPI1 PE=1 SV=2			1.79222e+09	2.20408e+09	1.2298	0.298424	1.61035e+09	1.90276e+09	1.18158	0.240716	5.85102e+08	5.02112e+08	0.85816	-0.220681	0.106153	0.412956	0.384096
Q12438	Monothiol glutaredoxin-6 OS=Saccharomyces cerevisiae (strain ATCC 204508 / S288c) OX=559292 GN=GRX6 PE=1 SV=1	Yes		1.07911e+06	1.2788e+06	1.18505	0.244946	1094920	1.16666e+06	1.06552	0.0915567	528904	519936	0.983044	-0.0246714	0.103944	0.132783	0.876858
P46992	Cell wall protein YJL171C OS=Saccharomyces cerevisiae (strain ATCC 204508 / S288c) OX=559292 GN=YJL171C PE=1 SV=2	Yes	Yes	1.16614e+06	1.46742e+06	1.25835	0.331534	1.40519e+06	1.26323e+06	0.898976	-0.153646	693646	753264	1.08595	0.118957	0.0989485	0.376004	0.424808
P25087	Sterol 24-C-methyltransferase OS=Saccharomyces cerevisiae (strain ATCC 204508 / S288c) OX=559292 GN=ERG6 PE=1 SV=4			6.21297e+07	6.97134e+07	1.12206	0.166153	6.78084e+07	7.90343e+07	1.16555	0.221015	2.06923e+07	1.93059e+07	0.932999	-0.100052	0.095705	0.244262	0.612144
P38891	Branched-chain-amino-acid aminotransferase, mitochondrial OS=Saccharomyces cerevisiae (strain ATCC 204508 / S288c) OX=559292 GN=BAT1 PE=1 SV=1			8.57203e+07	8.98641e+07	1.04834	0.068108	8.37562e+07	9.11646e+07	1.08845	0.122277	2.54951e+07	2.69847e+07	1.05843	0.0819242	0.0907697	0.001385	2.85855
P17536	Tropomyosin-1 OS=Saccharomyces cerevisiae (strain ATCC 204508 / S288c) OX=559292 GN=TPM1 PE=1 SV=1			3.14354e+06	3.36146e+06	1.06932	0.0966995	1.69061e+06	1.70181e+06	1.00662	0.00952275	226748	249836	1.10183	0.139896	0.0820393	0.038915	1.40988
P32449	Phospho-2-dehydro-3-deoxyheptonate aldolase, tyrosine-inhibited OS=Saccharomyces cerevisiae (strain ATCC 204508 / S288c) OX=559292 GN=ARO4 PE=1 SV=2			1.09433e+08	1.15182e+08	1.05253	0.0738604	8.91723e+07	1.05299e+08	1.18085	0.239826	2.46513e+07	2.35052e+07	0.953509	-0.0686821	0.0816683	0.264979	0.576789
P14540	Fructose-bisphosphate aldolase OS=Saccharomyces cerevisiae (strain ATCC 204508 / S288c) OX=559292 GN=FBA1 PE=1 SV=3			3.53973e+09	4.11578e+09	1.16274	0.217526	2.81679e+09	3.2447e+09	1.15191	0.204033	1.00416e+09	8.76584e+08	0.872952	-0.196025	0.075178	0.477145	0.32135
P38011	Guanine nucleotide-binding protein subunit beta-like protein OS=Saccharomyces cerevisiae (strain ATCC 204508 / S288c) OX=559292 GN=ASC1 PE=1 SV=4			5.43691e+08	6.3067e+08	1.15998	0.214099	5.92697e+08	6.75532e+08	1.13976	0.188727	2.18232e+08	1.92635e+08	0.882711	-0.179987	0.0742798	0.455955	0.341078
P00358	Glyceraldehyde-3-phosphate dehydrogenase 2 OS=Saccharomyces cerevisiae (strain ATCC 204508 / S288c) OX=559292 GN=TDH2 PE=1 SV=3			7.67172e+08	8.07009e+08	1.05193	0.0730358	7.13726e+08	8.75751e+08	1.22701	0.295149	2.9629e+08	2.67844e+08	0.903993	-0.145616	0.0741896	0.45657	0.340493
Q03655	Probable 1,3-beta-glucanosyltransferase GAS3 OS=Saccharomyces cerevisiae (strain ATCC 204508 / S288c) OX=559292 GN=GAS3 PE=1 SV=1	Yes	Yes	5.48608e+07	6.27553e+07	1.1439	0.193959	9.31411e+07	1.00001e+08	1.07365	0.10252	7.63493e+07	7.16891e+07	0.938961	-0.0908627	0.0685389	0.312776	0.504767
Q12117	Protein MRH1 OS=Saccharomyces cerevisiae (strain ATCC 204508 / S288c) OX=559292 GN=MRH1 PE=1 SV=1			3.8736e+06	3.52238e+06	0.909329	-0.137126	4.49317e+06	5.05448e+06	1.12492	0.169828	1.15516e+06	1.26477e+06	1.09489	0.130786	0.0544959	0.469207	0.328636
P02994	Elongation factor 1-alpha OS=Saccharomyces cerevisiae (strain ATCC 204508 / S288c) OX=559292 GN=TEF2 PE=1 SV=1			4671786606	5.28961e+09	1.13225	0.179187	4.64336e+09	5.30483e+09	1.14245	0.192136	1.60036e+09	1.3584e+09	0.848807	-0.236492	0.044944	0.674418	0.171071
P34760	Peroxiredoxin TSA1 OS=Saccharomyces cerevisiae (strain ATCC 204508 / S288c) OX=559292 GN=TSA1 PE=1 SV=3			4.06151e+08	4.76817e+08	1.17399	0.231418	4.28164e+08	4.46845e+08	1.04363	0.0616089	1.33691e+08	1.17197e+08	0.87662	-0.189977	0.03435	0.711861	0.147605
P49723	Ribonucleoside-diphosphate reductase small chain 2 OS=Saccharomyces cerevisiae (strain ATCC 204508 / S288c) OX=559292 GN=RNR4 PE=1 SV=1			1.65522e+08	1.90432e+08	1.1505	0.202255	1.66499e+08	1.80673e+08	1.08513	0.117867	6.03582e+07	5.08047e+07	0.841721	-0.248586	0.0238453	0.81856	0.0869495
P15454	Guanylate kinase OS=Saccharomyces cerevisiae (strain ATCC 204508 / S288c) OX=559292 GN=GUK1 PE=1 SV=2			41214300	4.30265e+07	1.04397	0.0620811	3.69143e+07	4.39409e+07	1.19035	0.251382	1.23462e+07	1.04061e+07	0.842856	-0.246642	0.0222736	0.838525	0.076484
P16521	Elongation factor 3A OS=Saccharomyces cerevisiae (strain ATCC 204508 / S288c) OX=559292 GN=YEF3 PE=1 SV=4			1.14933e+09	1.22045e+09	1.06188	0.0866233	9.05218e+08	1.00412e+09	1.10926	0.149592	2.75679e+08	2.31597e+08	0.840098	-0.25137	-0.0050516	0.958254	0.0185194
P12709	Glucose-6-phosphate isomerase OS=Saccharomyces cerevisiae (strain ATCC 204508 / S288c) OX=559292 GN=PGI1 PE=1 SV=3			6.78339e+08	7.30999e+08	1.07763	0.107863	7.16015e+08	7.72837e+08	1.07936	0.110175	2.67341e+08	2.22906e+08	0.833789	-0.262246	-0.0147361	0.875919	0.0575361
P07274	Profilin OS=Saccharomyces cerevisiae (strain ATCC 204508 / S288c) OX=559292 GN=PFY1 PE=1 SV=2			6.23027e+06	6298624	1.01097	0.0157416	5.99795e+06	5.37425e+06	0.896015	-0.158405	971667	1.03769e+06	1.06794	0.094836	-0.0159424	0.778509	0.108736
P39954	Adenosylhomocysteinase OS=Saccharomyces cerevisiae (strain ATCC 204508 / S288c) OX=559292 GN=SAH1 PE=1 SV=1			8.23333e+08	8.69125e+08	1.05562	0.0780874	7.12647e+08	7.79602e+08	1.09395	0.129551	2.50076e+08	2.07633e+08	0.830277	-0.268335	-0.0202324	0.831547	0.0801132
Q08108	Lysophospholipase 3 OS=Saccharomyces cerevisiae (strain ATCC 204508 / S288c) OX=559292 GN=PLB3 PE=3 SV=1	Yes	Yes	3.20412e+07	3.42031e+07	1.06747	0.0941962	4.27281e+07	4.40888e+07	1.03185	0.0452268	3.9877e+07	3.46203e+07	0.868178	-0.203938	-0.021505	0.759109	0.119696
P41920	Ran-specific GTPase-activating protein 1 OS=Saccharomyces cerevisiae (strain ATCC 204508 / S288c) OX=559292 GN=YRB1 PE=1 SV=1			3.33093e+07	30851828	0.926222	-0.110569	1.90691e+07	2.29097e+07	1.20141	0.264725	5.60141e+06	4.78343e+06	0.85397	-0.227743	-0.024529	0.825901	0.083072
P00560	Phosphoglycerate kinase OS=Saccharomyces cerevisiae (strain ATCC 204508 / S288c) OX=559292 GN=PGK1 PE=1 SV=2			6.32716e+09	7.05086e+09	1.11438	0.156242	5.24184e+09	5.50259e+09	1.04974	0.0700376	1.82756e+09	1.4824e+09	0.811133	-0.30199	-0.0252368	0.813869	0.0894455
P05694	5-methyltetrahydropteroyltriglutamate--homocysteine methyltransferase OS=Saccharomyces cerevisiae (strain ATCC 204508 / S288c) OX=559292 GN=MET6 PE=1 SV=4			1.8229e+09	1.92092e+09	1.05377	0.0755599	1.79086e+09	1.96503e+09	1.09726	0.133899	6.46969e+08	5.20495e+08	0.804513	-0.313812	-0.0347844	0.745822	0.127365
P00950	Phosphoglycerate mutase 1 OS=Saccharomyces cerevisiae (strain ATCC 204508 / S288c) OX=559292 GN=GPM1 PE=1 SV=3			3.02115e+09	3.29665e+09	1.09119	0.125903	2.08377e+09	2.16208e+09	1.03758	0.0532276	7.83136e+08	6.34026e+08	0.809599	-0.304721	-0.0418635	0.681046	0.166824
P16474	Endoplasmic reticulum chaperone BiP OS=Saccharomyces cerevisiae (strain ATCC 204508 / S288c) OX=559292 GN=KAR2 PE=1 SV=1	Yes		1.98149e+08	2.02946e+08	1.02421	0.0345118	1.69349e+08	1.68496e+08	0.994962	-0.00728598	5.43341e+07	4.87652e+07	0.897507	-0.156005	-0.0429264	0.35307	0.452139
P32324	Elongation factor 2 OS=Saccharomyces cerevisiae (strain ATCC 204508 / S288c) OX=559292 GN=EFT2 PE=1 SV=1			2.35047e+09	2.45885e+09	1.04611	0.0650351	1.93902e+09	1.98492e+09	1.02368	0.0337589	6.49677e+08	5.34057e+08	0.822035	-0.282728	-0.0613114	0.479516	0.319197
Q04947	Reticulon-like protein 1 OS=Saccharomyces cerevisiae (strain ATCC 204508 / S288c) OX=559292 GN=RTN1 PE=1 SV=1			6.65326e+07	6.80128e+07	1.02225	0.0317449	6.55634e+07	6.74389e+07	1.02861	0.0406892	2.22e+07	1.8451e+07	0.831127	-0.26686	-0.0648086	0.416325	0.380568
P17967	Protein disulfide-isomerase OS=Saccharomyces cerevisiae (strain ATCC 204508 / S288c) OX=559292 GN=PDI1 PE=1 SV=2	Yes		1.15696e+08	1.11477e+08	0.963534	-0.0535929	1.26203e+08	1.10524e+08	0.875766	-0.191382	6.45066e+07	6.65563e+07	1.03178	0.0451294	-0.0666152	0.241585	0.61693
P15703	Glucan 1,3-beta-glucosidase OS=Saccharomyces cerevisiae (strain ATCC 204508 / S288c) OX=559292 GN=BGL2 PE=1 SV=1	Yes		3.7726e+08	4.14692e+08	1.09922	0.136479	5.81731e+08	5.58494e+08	0.960056	-0.0588096	5.14323e+08	4.20956e+08	0.818467	-0.289004	-0.0704448	0.463929	0.333548
Q12118	Small glutamine-rich tetratricopeptide repeat-containing protein 2 OS=Saccharomyces cerevisiae (strain ATCC 204508 / S288c) OX=559292 GN=SGT2 PE=1 SV=1			9.84038e+07	1.00689e+08	1.02322	0.0331176	7.0886e+07	73533189	1.03734	0.0528948	1.97025e+07	1.5505e+07	0.786955	-0.345647	-0.0865448	0.39959	0.398385
P38934	Nuclear segregation protein BFR1 OS=Saccharomyces cerevisiae (strain ATCC 204508 / S288c) OX=559292 GN=BFR1 PE=1 SV=1			151036904	1.52562e+08	1.0101	0.0144959	9.64529e+07	1.01054e+08	1.0477	0.0672268	3.06768e+07	2.41688e+07	0.787855	-0.343998	-0.087425	0.393584	0.404963
P35176	Peptidyl-prolyl cis-trans isomerase D OS=Saccharomyces cerevisiae (strain ATCC 204508 / S288c) OX=559292 GN=CPR5 PE=2 SV=1	Yes		4.32065e+07	4.33644e+07	1.00366	0.00526379	3.65861e+07	3.41093e+07	0.932302	-0.10113	1.35936e+07	1.16062e+07	0.853798	-0.228034	-0.107967	0.086168	1.06465
P40472	Probable secreted beta-glucosidase SIM1 OS=Saccharomyces cerevisiae (strain ATCC 204508 / S288c) OX=559292 GN=SIM1 PE=1 SV=2	Yes		4.52878e+08	5.17754e+08	1.14325	0.193143	5.8808e+08	5.13281e+08	0.872808	-0.196263	5.72122e+08	4.50293e+08	0.787059	-0.345457	-0.116192	0.364624	0.438155
P38879	Nascent polypeptide-associated complex subunit alpha OS=Saccharomyces cerevisiae (strain ATCC 204508 / S288c) OX=559292 GN=EGD2 PE=1 SV=3			2.17233e+08	206742374	0.951706	-0.0714115	143115437	1.47919e+08	1.03357	0.0476328	4.29413e+07	3.3492e+07	0.779949	-0.358549	-0.127442	0.209217	0.679403
Q06252	Uncharacterized protein YLR179C OS=Saccharomyces cerevisiae (strain ATCC 204508 / S288c) OX=559292 GN=YLR179C PE=1 SV=1			2.54537e+07	2.60887e+07	1.02495	0.0355479	3.31043e+07	3.48243e+07	1.05196	0.0730783	1.04569e+07	7.19179e+06	0.687759	-0.540026	-0.1438	0.36502	0.437683
P47033	Cell wall protein PRY3 OS=Saccharomyces cerevisiae (strain ATCC 204508 / S288c) OX=559292 GN=PRY3 PE=1 SV=1	Yes	Yes	296336	415795	1.40312	0.488642	1.83862e+06	1377501	0.749205	-0.416567	2675264	1.85619e+06	0.693836	-0.527334	-0.151753	0.541086	0.266734
Q04951	Probable family 17 glucosidase SCW10 OS=Saccharomyces cerevisiae (strain ATCC 204508 / S288c) OX=559292 GN=SCW10 PE=1 SV=1	Yes		2.19991e+08	2.29724e+08	1.04424	0.0624525	3.88483e+08	3.46624e+08	0.89225	-0.164479	3.7571e+08	2.92686e+08	0.779022	-0.360264	-0.154097	0.148962	0.826925
P00817	Inorganic pyrophosphatase OS=Saccharomyces cerevisiae (strain ATCC 204508 / S288c) OX=559292 GN=IPP1 PE=1 SV=4			3.08604e+08	2.9805e+08	0.9658	-0.0502033	2.71121e+08	2.56442e+08	0.945859	-0.0803022	7.50532e+07	5.95634e+07	0.793615	-0.333488	-0.154665	0.071196	1.14754
P00729	Carboxypeptidase Y OS=Saccharomyces cerevisiae (strain ATCC 204508 / S288c) OX=559292 GN=PRC1 PE=1 SV=1	Yes		8.70224e+06	1.03761e+07	1.19235	0.253806	1.64867e+07	1.34848e+07	0.817922	-0.289964	1.06562e+07	7.53636e+06	0.70723	-0.499749	-0.178636	0.324899	0.488252
P53189	Probable family 17 glucosidase SCW11 OS=Saccharomyces cerevisiae (strain ATCC 204508 / S288c) OX=559292 GN=SCW11 PE=1 SV=1	Yes		1.53654e+08	1.55872e+08	1.01443	0.020674	2.17302e+08	1.93991e+08	0.892725	-0.163712	1.80348e+08	1.37035e+08	0.759836	-0.39624	-0.179759	0.102478	0.989369
Q03048	Cofilin OS=Saccharomyces cerevisiae (strain ATCC 204508 / S288c) OX=559292 GN=COF1 PE=1 SV=1			8.7014e+07	8.48117e+07	0.97469	-0.0369842	8.98793e+07	8.18199e+07	0.91033	-0.135538	4.48816e+07	3.4428e+07	0.767086	-0.382541	-0.185021	0.063122	1.19982
P23776	Glucan 1,3-beta-glucosidase I/II OS=Saccharomyces cerevisiae (strain ATCC 204508 / S288c) OX=559292 GN=EXG1 PE=1 SV=1	Yes		7.16027e+08	7.43742e+08	1.03871	0.05479	1.41924e+09	1.24069e+09	0.874191	-0.193979	1.40192e+09	1.04945e+09	0.748578	-0.417776	-0.185655	0.126629	0.897467
P36015	Synaptobrevin homolog YKT6 OS=Saccharomyces cerevisiae (strain ATCC 204508 / S288c) OX=559292 GN=YKT6 PE=1 SV=1			1.79609e+07	1.86218e+07	1.03679	0.0521298	2.42316e+07	2.5201e+07	1.04001	0.0565935	7.10709e+06	4.41352e+06	0.621002	-0.687331	-0.192869	0.333917	0.476361
P19882	Heat shock protein 60, mitochondrial OS=Saccharomyces cerevisiae (strain ATCC 204508 / S288c) OX=559292 GN=HSP60 PE=1 SV=1			3.90111e+08	3.62786e+08	0.929955	-0.104767	3.01955e+08	2.85972e+08	0.947067	-0.0784615	1.00917e+08	7.44358e+07	0.737593	-0.439103	-0.207444	0.064142	1.19286
P29029	Endochitinase OS=Saccharomyces cerevisiae (strain ATCC 204508 / S288c) OX=559292 GN=CTS1 PE=1 SV=2	Yes		2.95458e+08	3.13649e+08	1.06157	0.086202	1.6019e+08	1.34794e+08	0.841462	-0.249031	2.33141e+08	1.66335e+08	0.713452	-0.487111	-0.216647	0.139301	0.856046
Q08245	Protein ZEO1 OS=Saccharomyces cerevisiae (strain ATCC 204508 / S288c) OX=559292 GN=ZEO1 PE=1 SV=3			1.17391e+07	9.06597e+06	0.772289	-0.372787	16357189	1.76164e+07	1.07698	0.106996	4.772e+06	3.60889e+06	0.756264	-0.403038	-0.222943	0.129551	0.887559
P08524	Farnesyl pyrophosphate synthase OS=Saccharomyces cerevisiae (strain ATCC 204508 / S288c) OX=559292 GN=ERG20 PE=1 SV=2			5.18291e+07	4.75744e+07	0.917908	-0.123579	5.5851e+07	5.16185e+07	0.924217	-0.113697	1.84347e+07	1.3613e+07	0.738444	-0.437439	-0.224905	0.039654	1.40171
P32334	Signaling mucin MSB2 OS=Saccharomyces cerevisiae (strain ATCC 204508 / S288c) OX=559292 GN=MSB2 PE=1 SV=1	Yes		4.42846e+07	4.47126e+07	1.00967	0.0138782	5.61878e+07	4.79298e+07	0.853028	-0.229335	4.52879e+07	3.1269e+07	0.690449	-0.534393	-0.24995	0.089162	1.04982
P38013	Peroxiredoxin AHP1 OS=Saccharomyces cerevisiae (strain ATCC 204508 / S288c) OX=559292 GN=AHP1 PE=1 SV=4			3.5836e+08	3.1467e+08	0.878085	-0.187568	4.94947e+08	4.64528e+08	0.938542	-0.0915075	1.88012e+08	1.34122e+08	0.713367	-0.487284	-0.255453	0.038066	1.41946
P53090	Aromatic/aminoadipate aminotransferase 1 OS=Saccharomyces cerevisiae (strain ATCC 204508 / S288c) OX=559292 GN=ARO8 PE=1 SV=1			1.27932e+08	1.14593e+08	0.89573	-0.158864	1.18015e+08	1.09186e+08	0.925188	-0.112181	3.87283e+07	2.71984e+07	0.702287	-0.509867	-0.260304	0.041857	1.37823
P15019	Transaldolase OS=Saccharomyces cerevisiae (strain ATCC 204508 / S288c) OX=559292 GN=TAL1 PE=1 SV=4			2.24021e+08	2.02417e+08	0.90356	-0.146308	2.22101e+08	1.96002e+08	0.882491	-0.180346	7.582e+07	5.49254e+07	0.724418	-0.465106	-0.26392	0.02049	1.68846
P22146	1,3-beta-glucanosyltransferase GAS1 OS=Saccharomyces cerevisiae (strain ATCC 204508 / S288c) OX=559292 GN=GAS1 PE=1 SV=2	Yes	Yes	2.44997e+08	2.18582e+08	0.892182	-0.16459	3.3913e+08	2.77243e+08	0.817512	-0.290688	2.85329e+08	2.18429e+08	0.765535	-0.385459	-0.280246	0.003385	2.47044
P09620	Pheromone-processing carboxypeptidase KEX1 OS=Saccharomyces cerevisiae (strain ATCC 204508 / S288c) OX=559292 GN=KEX1 PE=1 SV=1	Yes		524669	349223	0.665606	-0.587259	378603	432648	1.14275	0.192505	387180	282792	0.730389	-0.453263	-0.282673	0.173553	0.760568
P10591	Heat shock protein SSA1 OS=Saccharomyces cerevisiae (strain ATCC 204508 / S288c) OX=559292 GN=SSA1 PE=1 SV=4			2.96521e+09	2.59733e+09	0.875936	-0.191103	2.33291e+09	2.12254e+09	0.909826	-0.136338	7.70159e+08	5.28137e+08	0.68575	-0.544246	-0.290562	0.03162	1.50004
P53334	Probable family 17 glucosidase SCW4 OS=Saccharomyces cerevisiae (strain ATCC 204508 / S288c) OX=559292 GN=SCW4 PE=1 SV=1	Yes		1.15911e+09	1.10931e+09	0.957042	-0.0633454	1.59248e+09	1.33408e+09	0.837734	-0.255435	1.56241e+09	1.06161e+09	0.679473	-0.557512	-0.292098	0.044604	1.35063
P47143	Adenosine kinase OS=Saccharomyces cerevisiae (strain ATCC 204508 / S288c) OX=559292 GN=ADO1 PE=1 SV=1			2.22519e+08	1.90864e+08	0.857743	-0.221383	1.77584e+08	1.4677e+08	0.826485	-0.27494	5.69318e+07	4.01084e+07	0.704499	-0.505331	-0.333885	0.005399	2.26769
P41940	Mannose-1-phosphate guanyltransferase OS=Saccharomyces cerevisiae (strain ATCC 204508 / S288c) OX=559292 GN=PSA1 PE=1 SV=2			2.59532e+08	2.34886e+08	0.905037	-0.143951	2.7489e+08	2.28525e+08	0.831334	-0.2665	9.26668e+07	6.1479e+07	0.663441	-0.591959	-0.334137	0.023361	1.63151
P38169	Kynurenine 3-monooxygenase OS=Saccharomyces cerevisiae (strain ATCC 204508 / S288c) OX=559292 GN=BNA4 PE=1 SV=1			550223	498191	0.905434	-0.143318	430149	420661	0.977942	-0.0321796	142497	79230.8	0.556016	-0.846803	-0.340767	0.129674	0.887147
P05030	Plasma membrane ATPase 1 OS=Saccharomyces cerevisiae (strain ATCC 204508 / S288c) OX=559292 GN=PMA1 PE=1 SV=2			6.62212e+08	5.24273e+08	0.791698	-0.336977	4.26135e+08	3.70445e+08	0.869314	-0.20205	1.38091e+08	9.45798e+07	0.684907	-0.546019	-0.361682	0.006666	2.17613
P43599	Uncharacterized protein YFR018C OS=Saccharomyces cerevisiae (strain ATCC 204508 / S288c) OX=559292 GN=YFR018C PE=1 SV=1			925226	388172	0.419543	-1.25311	1.30917e+06	1.23e+06	0.939528	-0.0899919	1.17668e+06	1.37264e+06	1.16654	0.22223	-0.373623	0.309576	0.509233
P38616	Protein YGP1 OS=Saccharomyces cerevisiae (strain ATCC 204508 / S288c) OX=559292 GN=YGP1 PE=1 SV=2	Yes		154640218	1.31209e+08	0.848479	-0.237049	2.39126e+08	2.06287e+08	0.862673	-0.213114	3.12431e+08	1.88861e+08	0.604488	-0.726215	-0.392126	0.028056	1.55197
P38131	Probable mannosyltransferase KTR4 OS=Saccharomyces cerevisiae (strain ATCC 204508 / S288c) OX=559292 GN=KTR4 PE=1 SV=1			3.43621e+06	2.50304e+06	0.72843	-0.457138	3.07573e+06	2823043	0.917844	-0.123679	1.66052e+06	1.09083e+06	0.656924	-0.606203	-0.395673	0.016852	1.77335
P0CS90	Heat shock protein SSC1, mitochondrial OS=Saccharomyces cerevisiae (strain ATCC 204508 / S288c) OX=559292 GN=SSC1 PE=1 SV=1			5.33252e+08	4.31159e+08	0.808547	-0.306597	3.59172e+08	2.87448e+08	0.800306	-0.321377	1.16217e+08	7.25422e+07	0.624196	-0.67993	-0.435968	0.006744	2.17108
Q12355	Cell wall mannoprotein PST1 OS=Saccharomyces cerevisiae (strain ATCC 204508 / S288c) OX=559292 GN=PST1 PE=1 SV=1	Yes	Yes	5.89091e+08	5.37847e+08	0.91301	-0.131297	1.18948e+09	8.39728e+08	0.705962	-0.502338	1.16221e+09	7.14093e+08	0.614427	-0.702686	-0.44544	0.019178	1.7172
P22803	Thioredoxin-2 OS=Saccharomyces cerevisiae (strain ATCC 204508 / S288c) OX=559292 GN=TRX2 PE=1 SV=3			82590396	6.82211e+07	0.826017	-0.275757	7.159e+07	5.74778e+07	0.802876	-0.316752	2.44097e+07	1.42273e+07	0.582854	-0.778794	-0.457101	0.014917	1.82632
P15367	Signal peptidase complex catalytic subunit SEC11 OS=Saccharomyces cerevisiae (strain ATCC 204508 / S288c) OX=559292 GN=SEC11 PE=1 SV=2	Yes		517545	455058	0.879264	-0.185632	1.41872e+06	994590	0.701049	-0.512413	579318	343604	0.593118	-0.753609	-0.483885	0.013558	1.8678
P36110	Protein PRY2 OS=Saccharomyces cerevisiae (strain ATCC 204508 / S288c) OX=559292 GN=PRY2 PE=1 SV=1	Yes		4.73523e+07	4.03745e+07	0.852642	-0.229988	6.32242e+07	4.15718e+07	0.65753	-0.604871	4.38133e+07	2.80918e+07	0.64117	-0.641221	-0.492027	0.005895	2.22952
Q08193	1,3-beta-glucanosyltransferase GAS5 OS=Saccharomyces cerevisiae (strain ATCC 204508 / S288c) OX=559292 GN=GAS5 PE=1 SV=1	Yes	Yes	1.40279e+08	1.07511e+08	0.766409	-0.383813	1.87587e+08	1.50386e+08	0.801687	-0.31889	1.76796e+08	102547882	0.580035	-0.785787	-0.496163	0.007902	2.10226
P35842	Acid phosphatase PHO11 OS=Saccharomyces cerevisiae (strain ATCC 204508 / S288c) OX=559292 GN=PHO11 PE=1 SV=1	Yes		1.00851e+06	312892	0.310253	-1.68848	1.7988e+06	1.72605e+06	0.959558	-0.0595588	1.46091e+06	1.67803e+06	1.14862	0.199904	-0.516046	0.29111	0.535943
P47124	Putative glycosyltransferase HOC1 OS=Saccharomyces cerevisiae (strain ATCC 204508 / S288c) OX=559292 GN=HOC1 PE=1 SV=3			2.29467e+06	1.3181e+06	0.574415	-0.799834	2.81108e+06	1.77036e+06	0.629781	-0.667079	783259	608047	0.776303	-0.365308	-0.61074	0.002354	2.62819
Q08045	Long chronological lifespan protein 2 OS=Saccharomyces cerevisiae (strain ATCC 204508 / S288c) OX=559292 GN=LCL2 PE=1 SV=1	Yes		967336	595180	0.615278	-0.700691	597505	389179	0.65134	-0.618517	111355	63578.3	0.570953	-0.808555	-0.709254	4.5e-05	4.34679
P34730	Protein BMH2 OS=Saccharomyces cerevisiae (strain ATCC 204508 / S288c) OX=559292 GN=BMH2 PE=1 SV=3			159362	132098	0.828918	-0.270698	350828	173106	0.49342	-1.01911	286073	155835	0.544739	-0.876363	-0.722058	0.010515	1.97819
P00635	Repressible acid phosphatase OS=Saccharomyces cerevisiae (strain ATCC 204508 / S288c) OX=559292 GN=PHO5 PE=1 SV=2	Yes		1.49795e+06	1.18761e+06	0.792828	-0.334921	1.26716e+06	543161	0.428643	-1.22215	781085	503534	0.64466	-0.633389	-0.730154	0.014354	1.84303
P18899	Stress protein DDR48 OS=Saccharomyces cerevisiae (strain ATCC 204508 / S288c) OX=559292 GN=DDR48 PE=1 SV=4			4.98632e+07	3.04573e+07	0.610817	-0.711189	4.04151e+07	2.9536e+07	0.730818	-0.452416	1.16457e+07	5.59379e+06	0.480332	-1.0579	-0.7405	0.003373	2.47198
P37302	Aminopeptidase Y OS=Saccharomyces cerevisiae (strain ATCC 204508 / S288c) OX=559292 GN=APE3 PE=1 SV=1	Yes		6.98282e+07	3.30761e+07	0.473678	-1.07802	8.2907e+07	5.5702e+07	0.671861	-0.573764	3.06952e+07	1.49409e+07	0.486752	-1.03874	-0.896842	0.001213	2.91614
P54070	Mannosyltransferase KTR6 OS=Saccharomyces cerevisiae (strain ATCC 204508 / S288c) OX=559292 GN=KTR6 PE=1 SV=1			2.10154e+06	1.23696e+06	0.588595	-0.764653	1.53611e+06	865440	0.563399	-0.827772	828136	384202	0.463936	-1.108	-0.900143	0.000204	3.69037
P38109	Putative serine carboxypeptidase YBR139W OS=Saccharomyces cerevisiae (strain ATCC 204508 / S288c) OX=559292 GN=YBR139W PE=1 SV=1	Yes		4.73936e+06	2.27962e+06	0.480997	-1.0559	3.55542e+06	1.99019e+06	0.559761	-0.837116	981109	544979	0.555472	-0.848213	-0.913744	4.1e-05	4.38722
P07267	Saccharopepsin OS=Saccharomyces cerevisiae (strain ATCC 204508 / S288c) OX=559292 GN=PEP4 PE=1 SV=1	Yes		5.47213e+07	2.72056e+07	0.497167	-1.0082	7.45617e+07	4.06995e+07	0.54585	-0.873423	2.6071e+07	9.55003e+06	0.366308	-1.44887	-1.11016	0.000544	3.2644
Q12335	Protoplast secreted protein 2 OS=Saccharomyces cerevisiae (strain ATCC 204508 / S288c) OX=559292 GN=PST2 PE=1 SV=1	Yes		7.30141e+07	3.81602e+07	0.522642	-0.936106	7.89521e+07	3.81412e+07	0.483093	-1.04963	3.1629e+07	1.0963e+07	0.346612	-1.52861	-1.17145	0.000497	3.30364
P28319	Cell wall protein CWP1 OS=Saccharomyces cerevisiae (strain ATCC 204508 / S288c) OX=559292 GN=CWP1 PE=1 SV=2	Yes	Yes	3.87459e+07	2.08135e+07	0.53718	-0.896521	5.18868e+07	1.89583e+07	0.365379	-1.45254	3.8345e+07	1.32385e+07	0.345246	-1.5343	-1.29445	0.000544	3.2644
P31539	Heat shock protein 104 OS=Saccharomyces cerevisiae (strain ATCC 204508 / S288c) OX=559292 GN=HSP104 PE=1 SV=2			3.68527e+08	1.54306e+08	0.418712	-1.25597	2.46225e+08	1.09015e+08	0.442748	-1.17544	8.61873e+07	2.87554e+07	0.333639	-1.58364	-1.33835	6e-05	4.22185
P00360	Glyceraldehyde-3-phosphate dehydrogenase 1 OS=Saccharomyces cerevisiae (strain ATCC 204508 / S288c) OX=559292 GN=TDH1 PE=1 SV=3			1.25642e+09	5.13672e+08	0.408838	-1.2904	1.15831e+09	4.14754e+08	0.358068	-1.48169	3.85617e+08	1.12154e+08	0.290844	-1.78168	-1.51793	5.5e-05	4.25964
P14306	Carboxypeptidase Y inhibitor OS=Saccharomyces cerevisiae (strain ATCC 204508 / S288c) OX=559292 GN=TFS1 PE=1 SV=2			3.06437e+07	6.23278e+06	0.203395	-2.29764	1.96832e+07	4.22232e+06	0.214514	-2.22085	5.57895e+06	939953	0.168482	-2.56933	-2.36261	1e-06	6
P15992	Heat shock protein 26 OS=Saccharomyces cerevisiae (strain ATCC 204508 / S288c) OX=559292 GN=HSP26 PE=1 SV=3			3.29898e+08	3.41727e+07	0.103585	-3.27111	3.57283e+08	2.81015e+07	0.0786535	-3.66834	1.01914e+08	8.24967e+06	0.080947	-3.62688	-3.52211	<0.000001	6
P22943	12 kDa heat shock protein OS=Saccharomyces cerevisiae (strain ATCC 204508 / S288c) OX=559292 GN=HSP12 PE=1 SV=1			3.18271e+08	2.0473e+07	0.0643257	-3.95846	2.07092e+08	1.51344e+07	0.0730807	-3.77437	5.45263e+07	3.29445e+06	0.0604195	-4.04884	-3.92722	<0.000001	6

## Sheet: non-quantified secreted protein
Table S2. List of secreted proteins identified by LCMS
These are the secreted proteins successfully identified by LCMS but unable to be quantified due to low sequest HT scores.
Accession	Description	Signal Peptide	GPI-anchor	Assay 1				Assay 2				Assay 3				Average log2(H/L)
				Abundance: Light, WT	Abundance: Heavy, Mutant	H/L	log2(H/L)	Abundance: Light, WT	Abundance: Heavy, Mutant	H/L	log2(H/L)	Abundance: Light, WT	Abundance: Heavy, Mutant	H/L	log2(H/L)
P32329	Aspartic proteinase 3 OS=Saccharomyces cerevisiae (strain ATCC 204508 / S288c) OX=559292 GN=YPS1 PE=1 SV=2	Yes	Yes	N/A	N/A	N/A	N/A	N/A	N/A	N/A	N/A	N/A	N/A	N/A	N/A	N/A
P39005	Cell wall synthesis protein KRE9 OS=Saccharomyces cerevisiae (strain ATCC 204508 / S288c) OX=559292 GN=KRE9 PE=3 SV=1	Yes	Yes	N/A	N/A	N/A	N/A	3.733e+06	1.62056e+06	0.434116	-1.20385	3.21713e+06	1.80206e+06	0.560145	-0.836128	-1.01999
P43497	Cell wall protein CWP2 OS=Saccharomyces cerevisiae (strain ATCC 204508 / S288c) OX=559292 GN=CWP2 PE=1 SV=1	Yes		N/A	N/A	N/A	N/A	N/A	N/A	N/A	N/A	N/A	N/A	N/A	N/A	N/A
P46955	Beta-glucosidase-like protein NCA3, mitochondrial OS=Saccharomyces cerevisiae (strain ATCC 204508 / S288c) OX=559292 GN=NCA3 PE=3 SV=1			1.68037e+06	N/A	N/A	N/A	4.73176e+06	416306	0.0879812	-3.50666	4.11088e+06	684437	0.166494	-2.58646	-3.04656
P47032	Protein PRY1 OS=Saccharomyces cerevisiae (strain ATCC 204508 / S288c) OX=559292 GN=PRY1 PE=1 SV=1	Yes		N/A	N/A	N/A	N/A	N/A	712210	N/A	N/A	8627278	2.32903e+06	0.269961	-1.88918	-1.88918
P53058	Protein VEL1 OS=Saccharomyces cerevisiae (strain ATCC 204508 / S288c) OX=559292 GN=VEL1 PE=1 SV=1	Yes		N/A	N/A	N/A	N/A	N/A	N/A	N/A	N/A	N/A	N/A	N/A	N/A	N/A
P53379	Aspartic proteinase MKC7 OS=Saccharomyces cerevisiae (strain ATCC 204508 / S288c) OX=559292 GN=MKC7 PE=1 SV=2	Yes	Yes	N/A	477882	N/A	N/A	N/A	1.24804e+06	N/A	N/A	N/A	460393	N/A	N/A	N/A
Q02933	Ribonuclease T2-like OS=Saccharomyces cerevisiae (strain ATCC 204508 / S288c) OX=559292 GN=RNY1 PE=1 SV=1	Yes		N/A	697859	N/A	N/A	N/A	N/A	N/A	N/A	N/A	N/A	N/A	N/A	N/A
Q07589	Uncharacterized protein YDL144C OS=Saccharomyces cerevisiae (strain ATCC 204508 / S288c) OX=559292 GN=YDL144C PE=1 SV=2			N/A	465775	N/A	N/A	491569	524294	1.06657	0.0929833	N/A	N/A	N/A	N/A	N/A
Q08910	VEL1-related protein YOR387C OS=Saccharomyces cerevisiae (strain ATCC 204508 / S288c) OX=559292 GN=YOR387C PE=1 SV=1	Yes		N/A	N/A	N/A	N/A	N/A	N/A	N/A	N/A	N/A	N/A	N/A	N/A	N/A
Q12127	Covalently-linked cell wall protein 12 OS=Saccharomyces cerevisiae (strain ATCC 204508 / S288c) OX=559292 GN=CCW12 PE=1 SV=1	Yes	Yes	N/A	N/A	N/A	N/A	N/A	N/A	N/A	N/A	N/A	N/A	N/A	N/A	N/A
P13130	Sporulation-specific wall maturation protein OS=Saccharomyces cerevisiae (strain ATCC 204508 / S288c) OX=559292 GN=SPS100 PE=2 SV=1	Yes		988300	N/A	N/A	N/A	3.26252e+06	N/A	N/A	N/A	3587728	N/A	N/A	N/A	N/A
P25373	Glutaredoxin-1 OS=Saccharomyces cerevisiae (strain ATCC 204508 / S288c) OX=559292 GN=GRX1 PE=1 SV=1			793327	351444	0.443	-1.17462	N/A	N/A	N/A	N/A	N/A	N/A	N/A	N/A	N/A
P31787	Acyl-CoA-binding protein OS=Saccharomyces cerevisiae (strain ATCC 204508 / S288c) OX=559292 GN=ACB1 PE=1 SV=3			1.09437e+06	776021	0.709105	-0.495929	852878	623140	0.730632	-0.452783	N/A	N/A	N/A	N/A	N/A
P38928	Axial budding pattern protein 2 OS=Saccharomyces cerevisiae (strain ATCC 204508 / S288c) OX=559292 GN=AXL2 PE=1 SV=1	Yes		N/A	173932	N/A	N/A	316322	444365	1.40479	0.490351	280330	250784	0.894602	-0.160682	0.164835
P38993	Iron transport multicopper oxidase FET3 OS=Saccharomyces cerevisiae (strain ATCC 204508 / S288c) OX=559292 GN=FET3 PE=1 SV=2	Yes		1.11933e+06	644681	0.575954	-0.795975	437731	N/A	N/A	N/A	105342	N/A	N/A	N/A	N/A
P48016	Vacuolar acid trehalase OS=Saccharomyces cerevisiae (strain ATCC 204508 / S288c) OX=559292 GN=ATH1 PE=1 SV=1			N/A	N/A	N/A	N/A	1.95661e+06	N/A	N/A	N/A	658741	N/A	N/A	N/A	N/A
P52911	Glucan 1,3-beta-glucosidase 2 OS=Saccharomyces cerevisiae (strain ATCC 204508 / S288c) OX=559292 GN=EXG2 PE=1 SV=1	Yes	Yes	N/A	418842	N/A	N/A	510818	1.06218e+06	2.07937	1.05615	2.49872e+06	3.82449e+06	1.53058	0.614076	0.835112
P53297	PAB1-binding protein 1 OS=Saccharomyces cerevisiae (strain ATCC 204508 / S288c) OX=559292 GN=PBP1 PE=1 SV=1			N/A	N/A	N/A	N/A	359373	N/A	N/A	N/A	189377	N/A	N/A	N/A	N/A
P53903	Processing of GAS1 and ALP protein 2 OS=Saccharomyces cerevisiae (strain ATCC 204508 / S288c) OX=559292 GN=PGA2 PE=1 SV=3			N/A	605456	N/A	N/A	N/A	N/A	N/A	N/A	N/A	N/A	N/A	N/A	N/A
