# Supplementary material for: Eisosome disruption by noncoding RNA deletion increases protein secretion in yeast
Source: PNAS Nexus. 2022 Oct 26;1(5):pgac241. doi: 10.1093/pnasnexus/pgac241 (PMC9802208; doi:10.1093/pnasnexus/pgac241)
Supplement: pgac241_Supplemental_Files [file pgac241_supplemental_files.zip › PNASNEXUS-PNASNEXUS-2021-00011-T-s04.xlsx]

## Sheet: non-coding RNA deletion strains
Table.S3 Non-coding RNA deletion collections used in this study
This table included the non-coding RNAs that were deleted in BY4742 MAT alpha haploid strain and the deletion regions in the yeast genome
Non-coding RNA	Chrosome	Strand	Start of deletion	End of deletion	Genotype
CUT001/437	1	+	30028	30950	MATα his3Δ1 leu2Δ0 lys2Δ0 ura3Δ0 CUT001/437Δ
CUT002	1	+	138607	138831	MATα his3Δ1 leu2Δ0 lys2Δ0 ura3Δ0 CUT002Δ
CUT007	2	+	191991	192343	MATα his3Δ1 leu2Δ0 lys2Δ0 ura3Δ0 CUT007Δ
CUT008	2	+	237744	237928	MATα his3Δ1 leu2Δ0 lys2Δ0 ura3Δ0 CUT008Δ
CUT015	2	+	326296	326776	MATα his3Δ1 leu2Δ0 lys2Δ0 ura3Δ0 CUT015Δ
CUT040	3	+	39049	39424	MATα his3Δ1 leu2Δ0 lys2Δ0 ura3Δ0 CUT040Δ
CUT060	4	+	442625	442841	MATα his3Δ1 leu2Δ0 lys2Δ0 ura3Δ0 CUT060Δ
CUT083	4	+	1153877	1154069	MATα his3Δ1 leu2Δ0 lys2Δ0 ura3Δ0 CUT083Δ
CUT084/SUT068	4	+	1157312	1159034	MATα his3Δ1 leu2Δ0 lys2Δ0 ura3Δ0 CUT084/SUT068Δ
CUT095	4	+	1359157	1359485	MATα his3Δ1 leu2Δ0 lys2Δ0 ura3Δ0 CUT095Δ
CUT103	5	+	9969	10497	MATα his3Δ1 leu2Δ0 lys2Δ0 ura3Δ0 CUT103Δ
CUT123	6	+	261473	262257	MATα his3Δ1 leu2Δ0 lys2Δ0 ura3Δ0 CUT123Δ
CUT142	7	+	420907	421355	MATα his3Δ1 leu2Δ0 lys2Δ0 ura3Δ0 CUT142Δ
CUT150	7	+	609803	609931	MATα his3Δ1 leu2Δ0 lys2Δ0 ura3Δ0 CUT150Δ
CUT170	7	+	1065490	1065882	MATα his3Δ1 leu2Δ0 lys2Δ0 ura3Δ0 CUT170Δ
CUT213	10	+	413672	414088	MATα his3Δ1 leu2Δ0 lys2Δ0 ura3Δ0 CUT213Δ
CUT213/690	10	-	413868	414076	MATα his3Δ1 leu2Δ0 lys2Δ0 ura3Δ0 CUT213/690Δ
CUT217	10	+	585648	585904	MATα his3Δ1 leu2Δ0 lys2Δ0 ura3Δ0 CUT217Δ
CUT238	11	+	439436	439756	MATα his3Δ1 leu2Δ0 lys2Δ0 ura3Δ0 CUT238Δ
CUT244	11	+	581180	581492	MATα his3Δ1 leu2Δ0 lys2Δ0 ura3Δ0 CUT244Δ
CUT248	12	+	109241	109665	MATα his3Δ1 leu2Δ0 lys2Δ0 ura3Δ0 CUT248Δ
CUT296	13	+	370761	371209	MATα his3Δ1 leu2Δ0 lys2Δ0 ura3Δ0 CUT296Δ
CUT296/SUT301	13	+	370761	371993	MATα his3Δ1 leu2Δ0 lys2Δ0 ura3Δ0 CUT296/SUT301Δ
CUT298/771	13	+/-	405613	406241	MATα his3Δ1 leu2Δ0 lys2Δ0 ura3Δ0 CUT298/771Δ
CUT315	14	+	104275	104642	MATα his3Δ1 leu2Δ0 lys2Δ0 ura3Δ0 CUT315Δ
CUT320	14	+	174891	175235	MATα his3Δ1 leu2Δ0 lys2Δ0 ura3Δ0 CUT320Δ
CUT332	14	+	348763	349187	MATα his3Δ1 leu2Δ0 lys2Δ0 ura3Δ0 CUT332Δ
CUT353/SUT758	14	+/-	763076	764044	MATα his3Δ1 leu2Δ0 lys2Δ0 ura3Δ0 CUT353/SUT758Δ
CUT356	15	+	128306	128498	MATα his3Δ1 leu2Δ0 lys2Δ0 ura3Δ0 CUT356Δ
CUT379	15	+	462634	463394	MATα his3Δ1 leu2Δ0 lys2Δ0 ura3Δ0 CUT379Δ
CUT424	16	+	581523	581987	MATα his3Δ1 leu2Δ0 lys2Δ0 ura3Δ0 CUT424Δ
CUT436	1	-	10733	11141	MATα his3Δ1 leu2Δ0 lys2Δ0 ura3Δ0 CUT436Δ
CUT441	1	-	151619	152035	MATα his3Δ1 leu2Δ0 lys2Δ0 ura3Δ0 CUT441Δ
CUT442	1	-	199979	200419	MATα his3Δ1 leu2Δ0 lys2Δ0 ura3Δ0 CUT442Δ
CUT458	2	-	720644	721180	MATα his3Δ1 leu2Δ0 lys2Δ0 ura3Δ0 CUT458Δ
CUT461	3	-	29909	30405	MATα his3Δ1 leu2Δ0 lys2Δ0 ura3Δ0 CUT461Δ
CUT462	3	-	30845	31189	MATα his3Δ1 leu2Δ0 lys2Δ0 ura3Δ0 CUT462Δ
CUT465	3	-	147782	148078	MATα his3Δ1 leu2Δ0 lys2Δ0 ura3Δ0 CUT465Δ
CUT468	4	-	21869	22453	MATα his3Δ1 leu2Δ0 lys2Δ0 ura3Δ0 CUT468Δ
CUT474	4	-	132317	132645	MATα his3Δ1 leu2Δ0 lys2Δ0 ura3Δ0 CUT474Δ
CUT541/542/SUT503	5	-	15349	15981	MATα his3Δ1 leu2Δ0 lys2Δ0 ura3Δ0 CUT541/542/SUT503Δ
CUT546	5	-	62821	63724	MATα his3Δ1 leu2Δ0 lys2Δ0 ura3Δ0 CUT546Δ
CUT547	5	-	152173	152661	MATα his3Δ1 leu2Δ0 lys2Δ0 ura3Δ0 CUT547Δ
CUT572	5	-	567037	567581	MATα his3Δ1 leu2Δ0 lys2Δ0 ura3Δ0 CUT572Δ
CUT575	6	-	118637	119165	MATα his3Δ1 leu2Δ0 lys2Δ0 ura3Δ0 CUT575Δ
CUT634	7	-	1011678	1012342	MATα his3Δ1 leu2Δ0 lys2Δ0 ura3Δ0 CUT634Δ
CUT645	8	-	238205	238869	MATα his3Δ1 leu2Δ0 lys2Δ0 ura3Δ0 CUT645Δ
CUT666	9	-	342013	342293	MATα his3Δ1 leu2Δ0 lys2Δ0 ura3Δ0 CUT666Δ
CUT672	10	-	96757	97501	MATα his3Δ1 leu2Δ0 lys2Δ0 ura3Δ0 CUT672Δ
CUT764	13	-	286669	287229	MATα his3Δ1 leu2Δ0 lys2Δ0 ura3Δ0 CUT764Δ
CUT782	13	-	649469	649813	MATα his3Δ1 leu2Δ0 lys2Δ0 ura3Δ0 CUT782Δ
CUT816	14	-	525560	525824	MATα his3Δ1 leu2Δ0 lys2Δ0 ura3Δ0 CUT816Δ
RUF21	6	-	57815	58521	MATα his3Δ1 leu2Δ0 lys2Δ0 ura3Δ0 RUF21 Δ
RUF22	6	-	199299	199813	MATα his3Δ1 leu2Δ0 lys2Δ0 ura3Δ0 RUF22 Δ
SNR10	7	+	345989	346233	MATα his3Δ1 leu2Δ0 lys2Δ0 ura3Δ0 SNR10Δ
SNR11	13	+	652274	652531	MATα his3Δ1 leu2Δ0 lys2Δ0 ura3Δ0 SNR11Δ
SNR13	4	+	1402911	1403034	MATα his3Δ1 leu2Δ0 lys2Δ0 ura3Δ0 SNR13Δ
SNR161	2	-	307185	307345	MATα his3Δ1 leu2Δ0 lys2Δ0 ura3Δ0 SNR161Δ
SNR17A	15	+	780108	780597	MATα his3Δ1 leu2Δ0 lys2Δ0 ura3Δ0 SNR17AΔ
SNR17B	16	-	281055	281516	MATα his3Δ1 leu2Δ0 lys2Δ0 ura3Δ0 SNR17BΔ
SNR189	3	-	178606	178794	MATα his3Δ1 leu2Δ0 lys2Δ0 ura3Δ0 SNR189Δ
SNR3	10	+	663743	663936	MATα his3Δ1 leu2Δ0 lys2Δ0 ura3Δ0 SNR3Δ
SNR31	15	-	841958	842182	MATα his3Δ1 leu2Δ0 lys2Δ0 ura3Δ0 SNR31Δ
SNR32	8	+	381540	381727	MATα his3Δ1 leu2Δ0 lys2Δ0 ura3Δ0 SNR32Δ
SNR33	3	-	142364	142546	MATα his3Δ1 leu2Δ0 lys2Δ0 ura3Δ0 SNR33Δ
SNR34	7	+	899180	899382	MATα his3Δ1 leu2Δ0 lys2Δ0 ura3Δ0 SNR34Δ
SNR35	15	-	759326	759529	MATα his3Δ1 leu2Δ0 lys2Δ0 ura3Δ0 SNR35Δ
SNR36	15	-	680685	680866	MATα his3Δ1 leu2Δ0 lys2Δ0 ura3Δ0 SNR36Δ
SNR37	10	-	228094	228479	MATα his3Δ1 leu2Δ0 lys2Δ0 ura3Δ0 SNR37Δ
SNR39B	7	-	366374	366469	MATα his3Δ1 leu2Δ0 lys2Δ0 ura3Δ0 SNR39BΔ
SNR4	5	+	424698	424883	MATα his3Δ1 leu2Δ0 lys2Δ0 ura3Δ0 SNR4Δ
SNR41	14	+	89210	89306	MATα his3Δ1 leu2Δ0 lys2Δ0 ura3Δ0 SNR41Δ
SNR42	16	-	719148	719242	MATα his3Δ1 leu2Δ0 lys2Δ0 ura3Δ0 SNR42Δ
SNR43	11	-	559016	559366	MATα his3Δ1 leu2Δ0 lys2Δ0 ura3Δ0 SNR43Δ
SNR45	3	-	107504	107712	MATα his3Δ1 leu2Δ0 lys2Δ0 ura3Δ0 SNR45Δ
SNR46	16	+	821732	821903	MATα his3Δ1 leu2Δ0 lys2Δ0 ura3Δ0 SNR46Δ
SNR47	7	+	545370	545566	MATα his3Δ1 leu2Δ0 lys2Δ0 ura3Δ0 SNR47Δ
SNR48	4	-	541602	541700	MATα his3Δ1 leu2Δ0 lys2Δ0 ura3Δ0 SNR48Δ
SNR49	7	+	609584	609696	MATα his3Δ1 leu2Δ0 lys2Δ0 ura3Δ0 SNR49Δ
SNR5	14	+	716120	716284	MATα his3Δ1 leu2Δ0 lys2Δ0 ura3Δ0 SNR5Δ
SNR50	15	+	842403	842606	MATα his3Δ1 leu2Δ0 lys2Δ0 ura3Δ0 SNR50Δ
SNR51	15	+	259489	259578	MATα his3Δ1 leu2Δ0 lys2Δ0 ura3Δ0 SNR51Δ
SNR51/70/41	16	-	718700	718806	MATα his3Δ1 leu2Δ0 lys2Δ0 ura3Δ0 SNR51/70/41Δ
SNR52	16	-	718700	719242	MATα his3Δ1 leu2Δ0 lys2Δ0 ura3Δ0 SNR52Δ
SNR53	5	-	431129	431220	MATα his3Δ1 leu2Δ0 lys2Δ0 ura3Δ0 SNR53Δ
SNR53/67	5	+	61352	61789	MATα his3Δ1 leu2Δ0 lys2Δ0 ura3Δ0 SNR53/67Δ
SNR55	12	-	794697	794794	MATα his3Δ1 leu2Δ0 lys2Δ0 ura3Δ0 SNR55Δ
SNR56	2	+	88190	88277	MATα his3Δ1 leu2Δ0 lys2Δ0 ura3Δ0 SNR56Δ
SNR57	12	-	794937	795024	MATα his3Δ1 leu2Δ0 lys2Δ0 ura3Δ0 SNR57Δ
SNR58	15	-	136088	136183	MATα his3Δ1 leu2Δ0 lys2Δ0 ura3Δ0 SNR58Δ
SNR60	10	-	349125	349228	MATα his3Δ1 leu2Δ0 lys2Δ0 ura3Δ0 SNR60Δ
SNR61	12	-	794486	794575	MATα his3Δ1 leu2Δ0 lys2Δ0 ura3Δ0 SNR61Δ
SNR61/55/57	12	-	794486	795024	MATα his3Δ1 leu2Δ0 lys2Δ0 ura3Δ0 SNR61/55/57Δ
SNR62	15	-	409765	409864	MATα his3Δ1 leu2Δ0 lys2Δ0 ura3Δ0 SNR62Δ
SNR63	4	-	323217	323471	MATα his3Δ1 leu2Δ0 lys2Δ0 ura3Δ0 SNR63Δ
SNR64	11	+	38811	38911	MATα his3Δ1 leu2Δ0 lys2Δ0 ura3Δ0 SNR64Δ
SNR65	3	+	177183	177282	MATα his3Δ1 leu2Δ0 lys2Δ0 ura3Δ0 SNR65Δ
SNR66	14	+	586090	586175	MATα his3Δ1 leu2Δ0 lys2Δ0 ura3Δ0 SNR66Δ
SNR67	5	+	61352	61433	MATα his3Δ1 leu2Δ0 lys2Δ0 ura3Δ0 SNR67Δ
SNR68	9	+	97111	97246	MATα his3Δ1 leu2Δ0 lys2Δ0 ura3Δ0 SNR68Δ
SNR69	11	+	364776	364876	MATα his3Δ1 leu2Δ0 lys2Δ0 ura3Δ0 SNR69Δ
SNR70	16	-	718887	719050	MATα his3Δ1 leu2Δ0 lys2Δ0 ura3Δ0 SNR70Δ
SNR71	8	+	411228	411317	MATα his3Δ1 leu2Δ0 lys2Δ0 ura3Δ0 SNR71Δ
SNR72	8	+	298554	298651	MATα his3Δ1 leu2Δ0 lys2Δ0 ura3Δ0 SNR72Δ
SNR72/73/74/75/76/77/78	8	+	297277	298651	MATα his3Δ1 leu2Δ0 lys2Δ0 ura3Δ0 SNR72/73/74/75/76/77/78Δ
SNR73	8	+	298307	298412	MATα his3Δ1 leu2Δ0 lys2Δ0 ura3Δ0 SNR73Δ
SNR74	8	+	298138	298225	MATα his3Δ1 leu2Δ0 lys2Δ0 ura3Δ0 SNR74Δ
SNR75	8	+	297918	298006	MATα his3Δ1 leu2Δ0 lys2Δ0 ura3Δ0 SNR75Δ
SNR76	8	+	297725	297833	MATα his3Δ1 leu2Δ0 lys2Δ0 ura3Δ0 SNR76Δ
SNR77	8	+	297506	297593	MATα his3Δ1 leu2Δ0 lys2Δ0 ura3Δ0 SNR77Δ
SNR78	8	+	297277	297364	MATα his3Δ1 leu2Δ0 lys2Δ0 ura3Δ0 SNR78Δ
SNR79	12	-	348428	348511	MATα his3Δ1 leu2Δ0 lys2Δ0 ura3Δ0 SNR79Δ
SNR8	15	+	832331	832520	MATα his3Δ1 leu2Δ0 lys2Δ0 ura3Δ0 SNR8Δ
SNR80	5	-	52150	52320	MATα his3Δ1 leu2Δ0 lys2Δ0 ura3Δ0 SNR80Δ
SNR81	15	+	234345	234545	MATα his3Δ1 leu2Δ0 lys2Δ0 ura3Δ0 SNR81Δ
SNR82	7	+	316791	317058	MATα his3Δ1 leu2Δ0 lys2Δ0 ura3Δ0 SNR82Δ
SNR83	13	+	626349	626654	MATα his3Δ1 leu2Δ0 lys2Δ0 ura3Δ0 SNR83Δ
SNR84	4	-	1492477	1493026	MATα his3Δ1 leu2Δ0 lys2Δ0 ura3Δ0 SNR84Δ
SNR85	13	-	67768	67938	MATα his3Δ1 leu2Δ0 lys2Δ0 ura3Δ0 SNR85Δ
SNR86	13	-	762110	763113	MATα his3Δ1 leu2Δ0 lys2Δ0 ura3Δ0 SNR86Δ
SNR87	11	-	431030	431138	MATα his3Δ1 leu2Δ0 lys2Δ0 ura3Δ0 SNR87Δ
SNR9	15	-	407948	408134	MATα his3Δ1 leu2Δ0 lys2Δ0 ura3Δ0 SNR9Δ
SOE1 (tE(UUC)G1)	7	+	328586	328657	MATα his3Δ1 leu2Δ0 lys2Δ0 ura3Δ0 SOE1 (tE(UUC)G1)Δ
SUF1 (tG(UCC)O)	15	-	110962	111033	MATα his3Δ1 leu2Δ0 lys2Δ0 ura3Δ0 SUF1 (tG(UCC)O)Δ
SUF10 (tP(AGG)N)	14	-	631846	631917	MATα his3Δ1 leu2Δ0 lys2Δ0 ura3Δ0 SUF10 (tP(AGG)N)Δ
SUF11 (tP(UGG)O2)	15	+	464452	464553	MATα his3Δ1 leu2Δ0 lys2Δ0 ura3Δ0 SUF11 (tP(UGG)O2)Δ
SUF16 (tG(GCC)C)	3	-	142701	142771	MATα his3Δ1 leu2Δ0 lys2Δ0 ura3Δ0 SUF16 (tG(GCC)C)Δ
SUF20 (tG(GCC)F1)	6	+	162228	162298	MATα his3Δ1 leu2Δ0 lys2Δ0 ura3Δ0 SUF20 (tG(GCC)F1)Δ
SUF3 (tG(CCC)D)	4	-	1257000	1257071	MATα his3Δ1 leu2Δ0 lys2Δ0 ura3Δ0 SUF3 (tG(CCC)D)Δ
SUF4 (tG(UCC)G)	7	+	779616	779687	MATα his3Δ1 leu2Δ0 lys2Δ0 ura3Δ0 SUF4 (tG(UCC)G)Δ
SUF5 (tG(CCC)O)	15	-	594354	594425	MATα his3Δ1 leu2Δ0 lys2Δ0 ura3Δ0 SUF5 (tG(CCC)O)Δ
SUF6 (tG(UCC)N)	14	-	96241	96312	MATα his3Δ1 leu2Δ0 lys2Δ0 ura3Δ0 SUF6 (tG(UCC)N)Δ
SUF7 (tP(UGG)M)	13	-	196068	196170	MATα his3Δ1 leu2Δ0 lys2Δ0 ura3Δ0 SUF7 (tP(UGG)M)Δ
SUF8 (tP(UGG)H)	8	-	388896	388998	MATα his3Δ1 leu2Δ0 lys2Δ0 ura3Δ0 SUF8 (tP(UGG)H)Δ
SUF9 (tP(UGG)F)	6	+	101370	101472	MATα his3Δ1 leu2Δ0 lys2Δ0 ura3Δ0 SUF9 (tP(UGG)F)Δ
SUP11 (tY(GUA)F1)	6	+	167430	167518	MATα his3Δ1 leu2Δ0 lys2Δ0 ura3Δ0 SUP11 (tY(GUA)F1)Δ
SUP16 (tS(UGA)P)	16	+	689565	689646	MATα his3Δ1 leu2Δ0 lys2Δ0 ura3Δ0 SUP16 (tS(UGA)P)Δ
SUP17 (tS(UGA)I)	9	+	248850	248931	MATα his3Δ1 leu2Δ0 lys2Δ0 ura3Δ0 SUP17 (tS(UGA)I)Δ
SUP2 (tY(GUA)D)	4	+	946312	946400	MATα his3Δ1 leu2Δ0 lys2Δ0 ura3Δ0 SUP2 (tY(GUA)D)Δ
SUP3 (tY(GUA)O)	15	+	288193	288281	MATα his3Δ1 leu2Δ0 lys2Δ0 ura3Δ0 SUP3 (tY(GUA)O)Δ
SUP5 (tY(GUA)M1)	13	+	168795	168883	MATα his3Δ1 leu2Δ0 lys2Δ0 ura3Δ0 SUP5 (tY(GUA)M1)Δ
SUP51 (tL(UAA)J)	10	-	424432	424515	MATα his3Δ1 leu2Δ0 lys2Δ0 ura3Δ0 SUP51 (tL(UAA)J)Δ
SUP53 (tL(CAA)C)	3	+	90859	90972	MATα his3Δ1 leu2Δ0 lys2Δ0 ura3Δ0 SUP53 (tL(CAA)C)Δ
SUP54 (tL(CAA)G2)	7	+	423092	423205	MATα his3Δ1 leu2Δ0 lys2Δ0 ura3Δ0 SUP54 (tL(CAA)G2)Δ
SUP56 (tL(CAA)A)	1	+	181141	181254	MATα his3Δ1 leu2Δ0 lys2Δ0 ura3Δ0 SUP56 (tL(CAA)A)Δ
SUP7 (tY(GUA)J1)	10	+	354244	354332	MATα his3Δ1 leu2Δ0 lys2Δ0 ura3Δ0 SUP7 (tY(GUA)J1)Δ
SUP8 (tY(GUA)M2)	13	+	837927	838015	MATα his3Δ1 leu2Δ0 lys2Δ0 ura3Δ0 SUP8 (tY(GUA)M2)Δ
SUT001	1	+	9369	9601	MATα his3Δ1 leu2Δ0 lys2Δ0 ura3Δ0 SUT001Δ
SUT004	1	+	198775	199895	MATα his3Δ1 leu2Δ0 lys2Δ0 ura3Δ0 SUT004Δ
SUT007	2	+	196311	196735	MATα his3Δ1 leu2Δ0 lys2Δ0 ura3Δ0 SUT007Δ
SUT010	2	+	251616	252104	MATα his3Δ1 leu2Δ0 lys2Δ0 ura3Δ0 SUT010Δ
SUT014	2	+	362864	364592	MATα his3Δ1 leu2Δ0 lys2Δ0 ura3Δ0 SUT014Δ
SUT019	2	+	532512	533192	MATα his3Δ1 leu2Δ0 lys2Δ0 ura3Δ0 SUT019Δ
SUT035	3	+	205762	205938	MATα his3Δ1 leu2Δ0 lys2Δ0 ura3Δ0 SUT035Δ
SUT042	4	+	80713	82585	MATα his3Δ1 leu2Δ0 lys2Δ0 ura3Δ0 SUT042Δ
SUT049	4	+	407601	408201	MATα his3Δ1 leu2Δ0 lys2Δ0 ura3Δ0 SUT049Δ
SUT053/468/CUT494	4	-	505330	506580	MATα his3Δ1 leu2Δ0 lys2Δ0 ura3Δ0 SUT053/468/CUT494Δ
SUT055	4	+	544043	544730	MATα his3Δ1 leu2Δ0 lys2Δ0 ura3Δ0 SUT055Δ
SUT056	4	+	556739	557099	MATα his3Δ1 leu2Δ0 lys2Δ0 ura3Δ0 SUT056Δ
SUT058	4	+	680212	680420	MATα his3Δ1 leu2Δ0 lys2Δ0 ura3Δ0 SUT058Δ
SUT067	4	+	1140661	1140701	MATα his3Δ1 leu2Δ0 lys2Δ0 ura3Δ0 SUT067Δ
SUT071/483	4	+	1174416	1174898	MATα his3Δ1 leu2Δ0 lys2Δ0 ura3Δ0 SUT071/483Δ
SUT083	4	+	1500709	1501021	MATα his3Δ1 leu2Δ0 lys2Δ0 ura3Δ0 SUT083Δ
SUT085	4	+	1521093	1522253	MATα his3Δ1 leu2Δ0 lys2Δ0 ura3Δ0 SUT085Δ
SUT086/CUT102	5	+	7713	8297	MATα his3Δ1 leu2Δ0 lys2Δ0 ura3Δ0 SUT086/CUT102Δ
SUT098	5	+	504001	504945	MATα his3Δ1 leu2Δ0 lys2Δ0 ura3Δ0 SUT098Δ
SUT099	5	+	554129	556025	MATα his3Δ1 leu2Δ0 lys2Δ0 ura3Δ0 SUT099Δ
SUT107	6	+	256457	257401	MATα his3Δ1 leu2Δ0 lys2Δ0 ura3Δ0 SUT107Δ
SUT111	7	+	74442	76698	MATα his3Δ1 leu2Δ0 lys2Δ0 ura3Δ0 SUT111Δ
SUT119	7	+	433507	435067	MATα his3Δ1 leu2Δ0 lys2Δ0 ura3Δ0 SUT119Δ
SUT123	7	+	622051	622283	MATα his3Δ1 leu2Δ0 lys2Δ0 ura3Δ0 SUT123Δ
SUT125	7	+	650859	651163	MATα his3Δ1 leu2Δ0 lys2Δ0 ura3Δ0 SUT125Δ
SUT126	7	+	660091	661403	MATα his3Δ1 leu2Δ0 lys2Δ0 ura3Δ0 SUT126Δ
SUT129	7	+	738427	738883	MATα his3Δ1 leu2Δ0 lys2Δ0 ura3Δ0 SUT129Δ
SUT131	7	+	778171	778619	MATα his3Δ1 leu2Δ0 lys2Δ0 ura3Δ0 SUT131Δ
SUT135	7	+	856683	857035	MATα his3Δ1 leu2Δ0 lys2Δ0 ura3Δ0 SUT135Δ
SUT167	8	+	364369	365009	MATα his3Δ1 leu2Δ0 lys2Δ0 ura3Δ0 SUT167Δ
SUT171	8	+	429540	429714	MATα his3Δ1 leu2Δ0 lys2Δ0 ura3Δ0 SUT171Δ
SUT173	8	+	516596	517260	MATα his3Δ1 leu2Δ0 lys2Δ0 ura3Δ0 SUT173Δ
SUT174	8	+	522204	522596	MATα his3Δ1 leu2Δ0 lys2Δ0 ura3Δ0 SUT174Δ
SUT193	9	+	387001	388449	MATα his3Δ1 leu2Δ0 lys2Δ0 ura3Δ0 SUT193Δ
SUT211	10	+	415136	415384	MATα his3Δ1 leu2Δ0 lys2Δ0 ura3Δ0 SUT211Δ
SUT218/655	11	+	18569	19681	MATα his3Δ1 leu2Δ0 lys2Δ0 ura3Δ0 SUT218/655Δ
SUT219/656	11	+	19681	21145	MATα his3Δ1 leu2Δ0 lys2Δ0 ura3Δ0 SUT219/656Δ
SUT233/CUT707	11	+	229966	231479	MATα his3Δ1 leu2Δ0 lys2Δ0 ura3Δ0 SUT233/CUT707Δ
SUT234	11	+	321955	322451	MATα his3Δ1 leu2Δ0 lys2Δ0 ura3Δ0 SUT234Δ
SUT239/679	11	+	513735	514393	MATα his3Δ1 leu2Δ0 lys2Δ0 ura3Δ0 SUT239/679Δ
SUT249	12	+	222321	222617	MATα his3Δ1 leu2Δ0 lys2Δ0 ura3Δ0 SUT249Δ
SUT274/698	12	-	603384	603906	MATα his3Δ1 leu2Δ0 lys2Δ0 ura3Δ0 SUT274/698Δ
SUT284/712	12	+	1030035	1030645	MATα his3Δ1 leu2Δ0 lys2Δ0 ura3Δ0 SUT284/712Δ
SUT289/717	13	+/-	121365	122981	MATα his3Δ1 leu2Δ0 lys2Δ0 ura3Δ0 SUT289/717Δ
SUT304/730	13	-	465208	465714	MATα his3Δ1 leu2Δ0 lys2Δ0 ura3Δ0 SUT304/730Δ
SUT305	13	+	480873	481209	MATα his3Δ1 leu2Δ0 lys2Δ0 ura3Δ0 SUT305Δ
SUT329	14	+	355779	356387	MATα his3Δ1 leu2Δ0 lys2Δ0 ura3Δ0 SUT329Δ
SUT339	14	+	724500	725972	MATα his3Δ1 leu2Δ0 lys2Δ0 ura3Δ0 SUT339Δ
SUT346	14	+	764324	764740	MATα his3Δ1 leu2Δ0 lys2Δ0 ura3Δ0 SUT346Δ
SUT347	15	+	8665	9065	MATα his3Δ1 leu2Δ0 lys2Δ0 ura3Δ0 SUT347Δ
SUT355	15	+	96658	97058	MATα his3Δ1 leu2Δ0 lys2Δ0 ura3Δ0 SUT355Δ
SUT361	15	+	348698	349018	MATα his3Δ1 leu2Δ0 lys2Δ0 ura3Δ0 SUT361Δ
SUT362	15	+	385069	386415	MATα his3Δ1 leu2Δ0 lys2Δ0 ura3Δ0 SUT362Δ
SUT370	15	+	570970	571786	MATα his3Δ1 leu2Δ0 lys2Δ0 ura3Δ0 SUT370Δ
SUT375	15	+	672610	673186	MATα his3Δ1 leu2Δ0 lys2Δ0 ura3Δ0 SUT375Δ
SUT376	15	+	681050	681322	MATα his3Δ1 leu2Δ0 lys2Δ0 ura3Δ0 SUT376Δ
SUT385	15	+	968022	968520	MATα his3Δ1 leu2Δ0 lys2Δ0 ura3Δ0 SUT385Δ
SUT388	15	+	1003910	1004512	MATα his3Δ1 leu2Δ0 lys2Δ0 ura3Δ0 SUT388Δ
SUT390	16	+	52977	53465	MATα his3Δ1 leu2Δ0 lys2Δ0 ura3Δ0 SUT390Δ
SUT398	16	+	286625	287009	MATα his3Δ1 leu2Δ0 lys2Δ0 ura3Δ0 SUT398Δ
SUT413	16	+	511843	512267	MATα his3Δ1 leu2Δ0 lys2Δ0 ura3Δ0 SUT413Δ
SUT414	16	+	544035	544323	MATα his3Δ1 leu2Δ0 lys2Δ0 ura3Δ0 SUT414Δ
SUT417	16	+	586422	588952	MATα his3Δ1 leu2Δ0 lys2Δ0 ura3Δ0 SUT417Δ
SUT418	16	+	588950	589872	MATα his3Δ1 leu2Δ0 lys2Δ0 ura3Δ0 SUT418Δ
SUT420/CUT425	16	+	607502	608688	MATα his3Δ1 leu2Δ0 lys2Δ0 ura3Δ0 SUT420/CUT425Δ
SUT426	16	+	860683	861147	MATα his3Δ1 leu2Δ0 lys2Δ0 ura3Δ0 SUT426Δ
SUT430	16	+	928662	931160	MATα his3Δ1 leu2Δ0 lys2Δ0 ura3Δ0 SUT430Δ
SUT431	16	+	937283	937955	MATα his3Δ1 leu2Δ0 lys2Δ0 ura3Δ0 SUT431Δ
SUT432	1	-	5076	6237	MATα his3Δ1 leu2Δ0 lys2Δ0 ura3Δ0 SUT432Δ
SUT441	2	-	170107	170459	MATα his3Δ1 leu2Δ0 lys2Δ0 ura3Δ0 SUT441Δ
SUT451	2	-	786476	786868	MATα his3Δ1 leu2Δ0 lys2Δ0 ura3Δ0 SUT451Δ
SUT457	3	-	176598	176942	MATα his3Δ1 leu2Δ0 lys2Δ0 ura3Δ0 SUT457Δ
SUT465	4	-	443805	444197	MATα his3Δ1 leu2Δ0 lys2Δ0 ura3Δ0 SUT465Δ
SUT467	4	-	488934	489222	MATα his3Δ1 leu2Δ0 lys2Δ0 ura3Δ0 SUT467Δ
SUT469	4	-	544983	545967	MATα his3Δ1 leu2Δ0 lys2Δ0 ura3Δ0 SUT469Δ
SUT471	4	-	593223	593495	MATα his3Δ1 leu2Δ0 lys2Δ0 ura3Δ0 SUT471Δ
SUT473/CUT502	4	-	621019	621693	MATα his3Δ1 leu2Δ0 lys2Δ0 ura3Δ0 SUT473/CUT502Δ
SUT477	4	-	924281	924537	MATα his3Δ1 leu2Δ0 lys2Δ0 ura3Δ0 SUT477Δ
SUT479	4	-	980065	980921	MATα his3Δ1 leu2Δ0 lys2Δ0 ura3Δ0 SUT479Δ
SUT492	4	-	1340814	1342209	MATα his3Δ1 leu2Δ0 lys2Δ0 ura3Δ0 SUT492Δ
SUT493	4	-	1353241	1353553	MATα his3Δ1 leu2Δ0 lys2Δ0 ura3Δ0 SUT493Δ
SUT501	5	-	10501	11341	MATα his3Δ1 leu2Δ0 lys2Δ0 ura3Δ0 SUT501Δ
SUT515	5	-	363965	364309	MATα his3Δ1 leu2Δ0 lys2Δ0 ura3Δ0 SUT515Δ
SUT518	5	-	522869	522933	MATα his3Δ1 leu2Δ0 lys2Δ0 ura3Δ0 SUT518Δ
SUT526	6	-	103277	103549	MATα his3Δ1 leu2Δ0 lys2Δ0 ura3Δ0 SUT526Δ
SUT532	7	-	17213	17709	MATα his3Δ1 leu2Δ0 lys2Δ0 ura3Δ0 SUT532Δ
SUT539	7	-	165607	166127	MATα his3Δ1 leu2Δ0 lys2Δ0 ura3Δ0 SUT539Δ
SUT540	7	-	196567	197911	MATα his3Δ1 leu2Δ0 lys2Δ0 ura3Δ0 SUT540Δ
SUT553	7	-	627335	627607	MATα his3Δ1 leu2Δ0 lys2Δ0 ura3Δ0 SUT553Δ
SUT558	7	-	715087	715647	MATα his3Δ1 leu2Δ0 lys2Δ0 ura3Δ0 SUT558Δ
SUT570	7	-	958775	959687	MATα his3Δ1 leu2Δ0 lys2Δ0 ura3Δ0 SUT570Δ
SUT571	7	-	999582	1000310	MATα his3Δ1 leu2Δ0 lys2Δ0 ura3Δ0 SUT571Δ
SUT581	8	-	249813	250989	MATα his3Δ1 leu2Δ0 lys2Δ0 ura3Δ0 SUT581Δ
SUT591	8	-	406222	406766	MATα his3Δ1 leu2Δ0 lys2Δ0 ura3Δ0 SUT591Δ
SUT602/176	9	-	35197	36013	MATα his3Δ1 leu2Δ0 lys2Δ0 ura3Δ0 SUT602/176Δ
SUT616	9	-	427341	429437	MATα his3Δ1 leu2Δ0 lys2Δ0 ura3Δ0 SUT616Δ
SUT722	13	-	259477	260077	MATα his3Δ1 leu2Δ0 lys2Δ0 ura3Δ0 SUT722Δ
SUT725	13	-	271701	271917	MATα his3Δ1 leu2Δ0 lys2Δ0 ura3Δ0 SUT725Δ
SUT733	13	-	616045	616325	MATα his3Δ1 leu2Δ0 lys2Δ0 ura3Δ0 SUT733Δ
SUT737/313	13	-	731392	732392	MATα his3Δ1 leu2Δ0 lys2Δ0 ura3Δ0 SUT737/313Δ
SUT764	15	-	39170	40266	MATα his3Δ1 leu2Δ0 lys2Δ0 ura3Δ0 SUT764Δ
SUT770	15	-	348990	349750	MATα his3Δ1 leu2Δ0 lys2Δ0 ura3Δ0 SUT770Δ
SUT796	15	-	980951	981471	MATα his3Δ1 leu2Δ0 lys2Δ0 ura3Δ0 SUT796Δ
SUT798/387	15	-	988951	989691	MATα his3Δ1 leu2Δ0 lys2Δ0 ura3Δ0 SUT798/387Δ
SUT824	16	-	587714	588212	MATα his3Δ1 leu2Δ0 lys2Δ0 ura3Δ0 SUT824Δ
SUT827	16	-	619767	619983	MATα his3Δ1 leu2Δ0 lys2Δ0 ura3Δ0 SUT827Δ
SUT830	16	-	645415	645679	MATα his3Δ1 leu2Δ0 lys2Δ0 ura3Δ0 SUT830Δ
SUT834	16	-	769743	770687	MATα his3Δ1 leu2Δ0 lys2Δ0 ura3Δ0 SUT834Δ
SUT842/425	16	-	828618	829660	MATα his3Δ1 leu2Δ0 lys2Δ0 ura3Δ0 SUT842/425Δ
SUT847	16	-	935906	937282	MATα his3Δ1 leu2Δ0 lys2Δ0 ura3Δ0 SUT847Δ
tA(AGC)F	6	-	204924	204977	MATα his3Δ1 leu2Δ0 lys2Δ0 ura3Δ0 tA(AGC)FΔ
tA(AGC)G	7	+	774349	774421	MATα his3Δ1 leu2Δ0 lys2Δ0 ura3Δ0 tA(AGC)GΔ
tA(AGC)H	8	-	146242	146314	MATα his3Δ1 leu2Δ0 lys2Δ0 ura3Δ0 tA(AGC)HΔ
tA(AGC)J	10	-	197313	197385	MATα his3Δ1 leu2Δ0 lys2Δ0 ura3Δ0 tA(AGC)JΔ
tA(AGC)L	12	-	656934	657006	MATα his3Δ1 leu2Δ0 lys2Δ0 ura3Δ0 tA(AGC)LΔ
tA(AGC)M1	13	-	321147	321219	MATα his3Δ1 leu2Δ0 lys2Δ0 ura3Δ0 tA(AGC)M1Δ
tA(AGC)M2	13	-	768369	768441	MATα his3Δ1 leu2Δ0 lys2Δ0 ura3Δ0 tA(AGC)M2Δ
tA(UGC)A	1	+	166267	166339	MATα his3Δ1 leu2Δ0 lys2Δ0 ura3Δ0 tA(UGC)AΔ
tA(UGC)G	7	+	794417	794489	MATα his3Δ1 leu2Δ0 lys2Δ0 ura3Δ0 tA(UGC)GΔ
tA(UGC)L	12	-	214883	214955	MATα his3Δ1 leu2Δ0 lys2Δ0 ura3Δ0 tA(UGC)LΔ
tA(UGC)O	15	-	854187	854259	MATα his3Δ1 leu2Δ0 lys2Δ0 ura3Δ0 tA(UGC)OΔ
tC(GCA)P1	16	-	435893	435964	MATα his3Δ1 leu2Δ0 lys2Δ0 ura3Δ0 tC(GCA)P1Δ
tD(GUC)B	2	+	405960	406031	MATα his3Δ1 leu2Δ0 lys2Δ0 ura3Δ0 tD(GUC)B Δ
tD(GUC)G1	7	+	531610	531681	MATα his3Δ1 leu2Δ0 lys2Δ0 ura3Δ0 tD(GUC)G1Δ
tD(GUC)G2	7	-	544577	544648	MATα his3Δ1 leu2Δ0 lys2Δ0 ura3Δ0 tD(GUC)G2Δ
tD(GUC)I1	9	-	324303	324374	MATα his3Δ1 leu2Δ0 lys2Δ0 ura3Δ0 tD(GUC)I1 Δ
tD(GUC)I2	9	-	336420	336349	MATα his3Δ1 leu2Δ0 lys2Δ0 ura3Δ0 tD(GUC)I2Δ
tD(GUC)J1	10	+	204735	204806	MATα his3Δ1 leu2Δ0 lys2Δ0 ura3Δ0 tD(GUC)J1Δ
tD(GUC)J2	10	+	355456	355527	MATα his3Δ1 leu2Δ0 lys2Δ0 ura3Δ0 tD(GUC)J2Δ
tD(GUC)J3	10	-	374424	374495	MATα his3Δ1 leu2Δ0 lys2Δ0 ura3Δ0 tD(GUC)J3Δ
tD(GUC)J4	10	+	541508	541579	MATα his3Δ1 leu2Δ0 lys2Δ0 ura3Δ0 tD(GUC)J4Δ
tD(GUC)L1	12	+	427132	427203	MATα his3Δ1 leu2Δ0 lys2Δ0 ura3Δ0 tD(GUC)L1Δ
tD(GUC)L2	12	+	793918	793989	MATα his3Δ1 leu2Δ0 lys2Δ0 ura3Δ0 tD(GUC)L2Δ
tD(GUC)M	13	+	463554	463625	MATα his3Δ1 leu2Δ0 lys2Δ0 ura3Δ0 tD(GUC)MΔ
tD(GUC)O	15	+	571958	572029	MATα his3Δ1 leu2Δ0 lys2Δ0 ura3Δ0 tD(GUC)OΔ
tE(CUC)D	4	-	1017207	1017278	MATα his3Δ1 leu2Δ0 lys2Δ0 ura3Δ0 tE(CUC)DΔ
tE(CUC)I	9	+	197592	197663	MATα his3Δ1 leu2Δ0 lys2Δ0 ura3Δ0 tE(CUC)IΔ
tE(UUC)B	2	+	645167	645238	MATα his3Δ1 leu2Δ0 lys2Δ0 ura3Δ0 tE(UUC)BΔ
tE(UUC)E1	5	+	177099	177170	MATα his3Δ1 leu2Δ0 lys2Δ0 ura3Δ0 tE(UUC)E1Δ
tE(UUC)E2	5	+	354934	355005	MATα his3Δ1 leu2Δ0 lys2Δ0 ura3Δ0 tE(UUC)E2Δ
tE(UUC)E3	5	-	487331	487402	MATα his3Δ1 leu2Δ0 lys2Δ0 ura3Δ0 tE(UUC)E3Δ
tE(UUC)G2	7	-	401527	401598	MATα his3Δ1 leu2Δ0 lys2Δ0 ura3Δ0 tE(UUC)G2Δ
tE(UUC)G3	7	+	541850	541921	MATα his3Δ1 leu2Δ0 lys2Δ0 ura3Δ0 tE(UUC)G3Δ
tE(UUC)I	9	+	370417	370488	MATα his3Δ1 leu2Δ0 lys2Δ0 ura3Δ0 tE(UUC)IΔ
tE(UUC)J	10	-	115939	116010	MATα his3Δ1 leu2Δ0 lys2Δ0 ura3Δ0 tE(UUC)J Δ
tE(UUC)K	11	-	141018	141089	MATα his3Δ1 leu2Δ0 lys2Δ0 ura3Δ0 tE(UUC)KΔ
tE(UUC)L	12	+	797178	797249	MATα his3Δ1 leu2Δ0 lys2Δ0 ura3Δ0 tE(UUC)LΔ
tE(UUC)M	13	+	290801	290872	MATα his3Δ1 leu2Δ0 lys2Δ0 ura3Δ0 tE(UUC)MΔ
tE(UUC)P	16	-	210192	210263	MATα his3Δ1 leu2Δ0 lys2Δ0 ura3Δ0 tE(UUC)PΔ
tF(GAA)D	4	-	1095370	1095461	MATα his3Δ1 leu2Δ0 lys2Δ0 ura3Δ0 tF(GAA)D Δ
tF(GAA)F	6	-	157916	158007	MATα his3Δ1 leu2Δ0 lys2Δ0 ura3Δ0 tF(GAA)FΔ
tF(GAA)G	7	-	440716	440807	MATα his3Δ1 leu2Δ0 lys2Δ0 ura3Δ0 tF(GAA)GΔ
tF(GAA)H1	8	-	237848	237939	MATα his3Δ1 leu2Δ0 lys2Δ0 ura3Δ0 tF(GAA)H1Δ
tF(GAA)H2	8	-	358478	358569	MATα his3Δ1 leu2Δ0 lys2Δ0 ura3Δ0 tF(GAA)H2Δ
tF(GAA)M	13	+	352280	352370	MATα his3Δ1 leu2Δ0 lys2Δ0 ura3Δ0 tF(GAA)M Δ
tF(GAA)N	14	+	374896	374959	MATα his3Δ1 leu2Δ0 lys2Δ0 ura3Δ0 tF(GAA)N Δ
tF(GAA)P1	16	-	560198	560289	MATα his3Δ1 leu2Δ0 lys2Δ0 ura3Δ0 tF(GAA)P1Δ
tF(GAA)P2	16	-	622540	622631	MATα his3Δ1 leu2Δ0 lys2Δ0 ura3Δ0 tF(GAA)P2Δ
tG(GCC)D1	4	+	83548	83618	MATα his3Δ1 leu2Δ0 lys2Δ0 ura3Δ0 tG(GCC)D1Δ
tG(GCC)D2	4	+	992832	992902	MATα his3Δ1 leu2Δ0 lys2Δ0 ura3Δ0 tG(GCC)D2Δ
tG(GCC)E	5	-	61890	61960	MATα his3Δ1 leu2Δ0 lys2Δ0 ura3Δ0 tG(GCC)EΔ
tG(GCC)G1	7	+	845649	845719	MATα his3Δ1 leu2Δ0 lys2Δ0 ura3Δ0 tG(GCC)G1Δ
tG(GCC)G2	7	-	930953	931023	MATα his3Δ1 leu2Δ0 lys2Δ0 ura3Δ0 tG(GCC)G2Δ
tG(GCC)J1	10	-	396726	396796	MATα his3Δ1 leu2Δ0 lys2Δ0 ura3Δ0 tG(GCC)J1Δ
tG(GCC)J2	10	+	531828	531898	MATα his3Δ1 leu2Δ0 lys2Δ0 ura3Δ0 tG(GCC)J2Δ
tG(GCC)M	13	-	183898	183968	MATα his3Δ1 leu2Δ0 lys2Δ0 ura3Δ0 tG(GCC)M Δ
tG(GCC)P1	16	+	572269	572339	MATα his3Δ1 leu2Δ0 lys2Δ0 ura3Δ0 tG(GCC)P1Δ
tG(GCC)P2	16	+	860379	860449	MATα his3Δ1 leu2Δ0 lys2Δ0 ura3Δ0 tG(GCC)P2 Δ
tH(GUG)E1	5	+	207357	207428	MATα his3Δ1 leu2Δ0 lys2Δ0 ura3Δ0 tH(GUG)E1Δ
tH(GUG)E2	5	-	434541	434612	MATα his3Δ1 leu2Δ0 lys2Δ0 ura3Δ0 tH(GUG)E2Δ
tH(GUG)G1	7	-	110625	110696	MATα his3Δ1 leu2Δ0 lys2Δ0 ura3Δ0 tH(GUG)G1Δ
tH(GUG)G2	7	+	319781	319852	MATα his3Δ1 leu2Δ0 lys2Δ0 ura3Δ0 tH(GUG)G2 Δ
tH(GUG)H	8	+	62755	62826	MATα his3Δ1 leu2Δ0 lys2Δ0 ura3Δ0 tH(GUG)HΔ
tH(GUG)K	11	-	313401	313472	MATα his3Δ1 leu2Δ0 lys2Δ0 ura3Δ0 tH(GUG)KΔ
tH(GUG)M	13	+	363064	363135	MATα his3Δ1 leu2Δ0 lys2Δ0 ura3Δ0 tH(GUG)MΔ
tI(AAU)B	2	+	197494	197567	MATα his3Δ1 leu2Δ0 lys2Δ0 ura3Δ0 tI(AAU)BΔ
tI(AAU)D	4	-	668007	668080	MATα his3Δ1 leu2Δ0 lys2Δ0 ura3Δ0 tI(AAU)DΔ
tI(AAU)E1	5	-	443202	443275	MATα his3Δ1 leu2Δ0 lys2Δ0 ura3Δ0 tI(AAU)E1Δ
tI(AAU)G	7	+	739122	739195	MATα his3Δ1 leu2Δ0 lys2Δ0 ura3Δ0 tI(AAU)GΔ
tI(AAU)I2	9	+	210665	210738	MATα his3Δ1 leu2Δ0 lys2Δ0 ura3Δ0 tI(AAU)I2Δ
tI(AAU)L1	12	+	734802	734875	MATα his3Δ1 leu2Δ0 lys2Δ0 ura3Δ0 tI(AAU)L1 Δ
tI(AAU)L2	12	-	1052071	1052144	MATα his3Δ1 leu2Δ0 lys2Δ0 ura3Δ0 tI(AAU)L2Δ
tI(AAU)N2	14	+	602312	602385	MATα his3Δ1 leu2Δ0 lys2Δ0 ura3Δ0 tI(AAU)N2Δ
tI(AAU)P1	16	+	819529	819602	MATα his3Δ1 leu2Δ0 lys2Δ0 ura3Δ0 tI(AAU)P1Δ
tI(AAU)P2	16	-	880296	880369	MATα his3Δ1 leu2Δ0 lys2Δ0 ura3Δ0 tI(AAU)P2Δ
tI(UAU)D	4	+	884361	884493	MATα his3Δ1 leu2Δ0 lys2Δ0 ura3Δ0 tI(UAU)D Δ
tK(CUU)D1	4	+	1201750	1201822	MATα his3Δ1 leu2Δ0 lys2Δ0 ura3Δ0 tK(CUU)D1Δ
tK(CUU)D2	4	-	1352466	1352538	MATα his3Δ1 leu2Δ0 lys2Δ0 ura3Δ0 tK(CUU)D2Δ
tK(CUU)E1	5	-	135425	135497	MATα his3Δ1 leu2Δ0 lys2Δ0 ura3Δ0 tK(CUU)E1Δ
tK(CUU)E2	5	-	435752	435824	MATα his3Δ1 leu2Δ0 lys2Δ0 ura3Δ0 tK(CUU)E2Δ
tK(CUU)F	6	-	226688	226760	MATα his3Δ1 leu2Δ0 lys2Δ0 ura3Δ0 tK(CUU)FΔ
tK(CUU)G1	7	+	122269	122341	MATα his3Δ1 leu2Δ0 lys2Δ0 ura3Δ0 tK(CUU)G1 Δ
tK(CUU)G2	7	-	185714	185786	MATα his3Δ1 leu2Δ0 lys2Δ0 ura3Δ0 tK(CUU)G2Δ
tK(CUU)I	9	-	300228	300300	MATα his3Δ1 leu2Δ0 lys2Δ0 ura3Δ0 tK(CUU)I Δ
tK(CUU)J	10	+	414966	415038	MATα his3Δ1 leu2Δ0 lys2Δ0 ura3Δ0 tK(CUU)JΔ
tK(CUU)M	13	-	480621	480693	MATα his3Δ1 leu2Δ0 lys2Δ0 ura3Δ0 tK(CUU)M Δ
tK(CUU)P	16	+	582062	582134	MATα his3Δ1 leu2Δ0 lys2Δ0 ura3Δ0 tK(CUU)PΔ
tK(UUU)D	4	+	359577	359672	MATα his3Δ1 leu2Δ0 lys2Δ0 ura3Δ0 tK(UUU)D Δ
tK(UUU)G2	7	-	700953	701048	MATα his3Δ1 leu2Δ0 lys2Δ0 ura3Δ0 tK(UUU)G2 Δ
tK(UUU)L	12	+	875376	875471	MATα his3Δ1 leu2Δ0 lys2Δ0 ura3Δ0 tK(UUU)L Δ
tK(UUU)O	15	+	438643	438738	MATα his3Δ1 leu2Δ0 lys2Δ0 ura3Δ0 tK(UUU)O Δ
tK(UUU)P	16	-	769207	769302	MATα his3Δ1 leu2Δ0 lys2Δ0 ura3Δ0 tK(UUU)PΔ
tL(CAA)D	4	-	1461715	1461829	MATα his3Δ1 leu2Δ0 lys2Δ0 ura3Δ0 tL(CAA)DΔ
tL(CAA)G1	7	+	205521	205634	MATα his3Δ1 leu2Δ0 lys2Δ0 ura3Δ0 tL(CAA)G1 Δ
tL(CAA)G3	7	-	857378	857491	MATα his3Δ1 leu2Δ0 lys2Δ0 ura3Δ0 tL(CAA)G3Δ
tL(CAA)K	11	+	458557	458670	MATα his3Δ1 leu2Δ0 lys2Δ0 ura3Δ0 tL(CAA)K Δ
tL(CAA)L	12	+	628383	628497	MATα his3Δ1 leu2Δ0 lys2Δ0 ura3Δ0 tL(CAA)LΔ
tL(CAA)M	13	+	504895	505008	MATα his3Δ1 leu2Δ0 lys2Δ0 ura3Δ0 tL(CAA)MΔ
tL(GAG)G	7	+	700675	700756	MATα his3Δ1 leu2Δ0 lys2Δ0 ura3Δ0 tL(GAG)GΔ
tL(UAA)B2	2	+	347603	347686	MATα his3Δ1 leu2Δ0 lys2Δ0 ura3Δ0 tL(UAA)B2Δ
tL(UAA)D	4	+	519743	519826	MATα his3Δ1 leu2Δ0 lys2Δ0 ura3Δ0 tL(UAA)DΔ
tL(UAA)K	11	+	84208	84291	MATα his3Δ1 leu2Δ0 lys2Δ0 ura3Δ0 tL(UAA)KΔ
tL(UAA)L	12	-	962972	963055	MATα his3Δ1 leu2Δ0 lys2Δ0 ura3Δ0 tL(UAA)LΔ
tL(UAA)N	14	-	726134	726217	MATα his3Δ1 leu2Δ0 lys2Δ0 ura3Δ0 tL(UAA)NΔ
tL(UAG)L1	12	-	592519	592619	MATα his3Δ1 leu2Δ0 lys2Δ0 ura3Δ0 tL(UAG)L1Δ
tL(UAG)L2	12	+	732090	732190	MATα his3Δ1 leu2Δ0 lys2Δ0 ura3Δ0 tL(UAG)L2Δ
tM(CAU)C	3	+	149920	149991	MATα his3Δ1 leu2Δ0 lys2Δ0 ura3Δ0 tM(CAU)CΔ
tN(GUU)F	6	-	137486	137559	MATα his3Δ1 leu2Δ0 lys2Δ0 ura3Δ0 tN(GUU)FΔ
tN(GUU)G	7	+	731137	731210	MATα his3Δ1 leu2Δ0 lys2Δ0 ura3Δ0 tN(GUU)GΔ
tN(GUU)K	11	+	74624	74697	MATα his3Δ1 leu2Δ0 lys2Δ0 ura3Δ0 tN(GUU)KΔ
tN(GUU)L	12	-	975983	976056	MATα his3Δ1 leu2Δ0 lys2Δ0 ura3Δ0 tN(GUU)L Δ
tN(GUU)N1	14	+	102716	102789	MATα his3Δ1 leu2Δ0 lys2Δ0 ura3Δ0 tN(GUU)N1Δ
tN(GUU)N2	14	+	632599	632672	MATα his3Δ1 leu2Δ0 lys2Δ0 ura3Δ0 tN(GUU)N2Δ
tN(GUU)O1	15	+	228331	228404	MATα his3Δ1 leu2Δ0 lys2Δ0 ura3Δ0 tN(GUU)O1Δ
tN(GUU)O2	15	+	487439	487512	MATα his3Δ1 leu2Δ0 lys2Δ0 ura3Δ0 tN(GUU)O2Δ
tP(UGG)L	12	+	92548	92650	MATα his3Δ1 leu2Δ0 lys2Δ0 ura3Δ0 tP(UGG)L Δ
tP(UGG)N2	14	+	568115	568217	MATα his3Δ1 leu2Δ0 lys2Δ0 ura3Δ0 tP(UGG)N2 Δ
tP(UGG)O1	15	+	301097	301198	MATα his3Δ1 leu2Δ0 lys2Δ0 ura3Δ0 tP(UGG)O1Δ
tQ(UUG)B	2	+	350827	350898	MATα his3Δ1 leu2Δ0 lys2Δ0 ura3Δ0 tQ(UUG)B Δ
tQ(UUG)D1	4	+	520972	521043	MATα his3Δ1 leu2Δ0 lys2Δ0 ura3Δ0 tQ(UUG)D1Δ
tQ(UUG)D3	4	-	802731	802802	MATα his3Δ1 leu2Δ0 lys2Δ0 ura3Δ0 tQ(UUG)D3Δ
tQ(UUG)E1	5	+	250286	250357	MATα his3Δ1 leu2Δ0 lys2Δ0 ura3Δ0 tQ(UUG)E1Δ
tQ(UUG)H	8	+	134321	134392	MATα his3Δ1 leu2Δ0 lys2Δ0 ura3Δ0 tQ(UUG)HΔ
tQ(UUG)L	12	-	448650	448721	MATα his3Δ1 leu2Δ0 lys2Δ0 ura3Δ0 tQ(UUG)LΔ
tR(ACG)D	4	-	619969	620041	MATα his3Δ1 leu2Δ0 lys2Δ0 ura3Δ0 tR(ACG)DΔ
tR(ACG)E	5	-	492352	492424	MATα his3Δ1 leu2Δ0 lys2Δ0 ura3Δ0 tR(ACG)EΔ
tR(ACG)J	10	+	233939	234011	MATα his3Δ1 leu2Δ0 lys2Δ0 ura3Δ0 tR(ACG)JΔ
tR(ACG)K	11	+	490968	491040	MATα his3Δ1 leu2Δ0 lys2Δ0 ura3Δ0 tR(ACG)K Δ
tR(ACG)O	15	-	340299	340371	MATα his3Δ1 leu2Δ0 lys2Δ0 ura3Δ0 tR(ACG)OΔ
tR(UCU)G2	7	-	828723	828794	MATα his3Δ1 leu2Δ0 lys2Δ0 ura3Δ0 tR(UCU)G2Δ
tR(UCU)G3	7	+	736340	736411	MATα his3Δ1 leu2Δ0 lys2Δ0 ura3Δ0 tR(UCU)G3Δ
tR(UCU)J1	10	+	355374	355445	MATα his3Δ1 leu2Δ0 lys2Δ0 ura3Δ0 tR(UCU)J1Δ
tR(UCU)J2	10	-	374506	374577	MATα his3Δ1 leu2Δ0 lys2Δ0 ura3Δ0 tR(UCU)J2Δ
tR(UCU)K	11	-	162487	162558	MATα his3Δ1 leu2Δ0 lys2Δ0 ura3Δ0 tR(UCU)KΔ
tR(UCU)M1	13	-	747892	747963	MATα his3Δ1 leu2Δ0 lys2Δ0 ura3Δ0 tR(UCU)M1Δ
tR(UCU)M2	13	-	131825	131896	MATα his3Δ1 leu2Δ0 lys2Δ0 ura3Δ0 tR(UCU)M2Δ
TRN1 (tP(UGG)A)	1	+	139152	139254	MATα his3Δ1 leu2Δ0 lys2Δ0 ura3Δ0 TRN1 (tP(UGG)A)Δ
tS(AGA)B	2	+	227075	227156	MATα his3Δ1 leu2Δ0 lys2Δ0 ura3Δ0 tS(AGA)B Δ
tS(AGA)D1	4	+	437772	437853	MATα his3Δ1 leu2Δ0 lys2Δ0 ura3Δ0 tS(AGA)D1 Δ
tS(AGA)D2	4	-	980974	981055	MATα his3Δ1 leu2Δ0 lys2Δ0 ura3Δ0 tS(AGA)D2 Δ
tS(AGA)D3	4	+	1305630	1305712	MATα his3Δ1 leu2Δ0 lys2Δ0 ura3Δ0 tS(AGA)D3 Δ
tS(AGA)G	7	-	561662	561743	MATα his3Δ1 leu2Δ0 lys2Δ0 ura3Δ0 tS(AGA)GΔ
tS(AGA)H	8	-	133026	133107	MATα his3Δ1 leu2Δ0 lys2Δ0 ura3Δ0 tS(AGA)HΔ
tS(AGA)J	10	-	524012	524093	MATα his3Δ1 leu2Δ0 lys2Δ0 ura3Δ0 tS(AGA)J Δ
tS(AGA)M	13	-	259158	259239	MATα his3Δ1 leu2Δ0 lys2Δ0 ura3Δ0 tS(AGA)MΔ
tS(GCU)L	15	+	274673	274773	MATα his3Δ1 leu2Δ0 lys2Δ0 ura3Δ0 tS(GCU)LΔ
tS(GCU)O	15	+	274673	274773	MATα his3Δ1 leu2Δ0 lys2Δ0 ura3Δ0 tS(GCU)OΔ
tT(AGU)B	2	+	266378	266450	MATα his3Δ1 leu2Δ0 lys2Δ0 ura3Δ0 tT(AGU)B Δ
tT(AGU)C	3	+	295484	295556	MATα his3Δ1 leu2Δ0 lys2Δ0 ura3Δ0 tT(AGU)CΔ
tT(AGU)H	8	-	116107	116179	MATα his3Δ1 leu2Δ0 lys2Δ0 ura3Δ0 tT(AGU)H Δ
tT(AGU)I1	9	+	175031	175103	MATα his3Δ1 leu2Δ0 lys2Δ0 ura3Δ0 tT(AGU)I1Δ
tT(AGU)I2	9	+	325748	325820	MATα his3Δ1 leu2Δ0 lys2Δ0 ura3Δ0 tT(AGU)I2Δ
tT(AGU)N1	14	+	104805	104877	MATα his3Δ1 leu2Δ0 lys2Δ0 ura3Δ0 tT(AGU)N1 Δ
tT(AGU)N2	14	-	560693	560765	MATα his3Δ1 leu2Δ0 lys2Δ0 ura3Δ0 tT(AGU)N2Δ
tT(AGU)O1	15	+	113802	113874	MATα his3Δ1 leu2Δ0 lys2Δ0 ura3Δ0 tT(AGU)O1 Δ
tT(AGU)O2	15	-	354041	354113	MATα his3Δ1 leu2Δ0 lys2Δ0 ura3Δ0 tT(AGU)O2Δ
tT(UGU)G1	7	+	661749	661820	MATα his3Δ1 leu2Δ0 lys2Δ0 ura3Δ0 tT(UGU)G1 Δ
tT(UGU)G2	7	+	1004216	1004287	MATα his3Δ1 leu2Δ0 lys2Δ0 ura3Δ0 tT(UGU)G2Δ
tT(UGU)H	8	+	466990	467061	MATα his3Δ1 leu2Δ0 lys2Δ0 ura3Δ0 tT(UGU)HΔ
tT(UGU)P	16	+	744284	744355	MATα his3Δ1 leu2Δ0 lys2Δ0 ura3Δ0 tT(UGU)PΔ
tV(AAC)E1	5	+	438700	438773	MATα his3Δ1 leu2Δ0 lys2Δ0 ura3Δ0 tV(AAC)E1Δ
tV(AAC)E2	5	+	469457	469530	MATα his3Δ1 leu2Δ0 lys2Δ0 ura3Δ0 tV(AAC)E2Δ
tV(AAC)G2	7	+	823482	823555	MATα his3Δ1 leu2Δ0 lys2Δ0 ura3Δ0 tV(AAC)G2Δ
tV(AAC)G3	7	-	73829	73902	MATα his3Δ1 leu2Δ0 lys2Δ0 ura3Δ0 tV(AAC)G3Δ
tV(AAC)J	10	+	378360	378433	MATα his3Δ1 leu2Δ0 lys2Δ0 ura3Δ0 tV(AAC)JΔ
tV(AAC)K2	11	+	379680	379753	MATα his3Δ1 leu2Δ0 lys2Δ0 ura3Δ0 tV(AAC)K2Δ
tV(AAC)M1	13	-	372445	372518	MATα his3Δ1 leu2Δ0 lys2Δ0 ura3Δ0 tV(AAC)M1 Δ
tV(AAC)M2	13	-	420588	420661	MATα his3Δ1 leu2Δ0 lys2Δ0 ura3Δ0 tV(AAC)M2 Δ
tV(AAC)M3	13	-	586636	586709	MATα his3Δ1 leu2Δ0 lys2Δ0 ura3Δ0 tV(AAC)M3Δ
tV(AAC)O	15	-	663812	663885	MATα his3Δ1 leu2Δ0 lys2Δ0 ura3Δ0 tV(AAC)OΔ
tV(CAC)D	4	-	1075472	1075544	MATα his3Δ1 leu2Δ0 lys2Δ0 ura3Δ0 tV(CAC)DΔ
tV(UAC)B	2	-	326792	326865	MATα his3Δ1 leu2Δ0 lys2Δ0 ura3Δ0 tV(UAC)BΔ
tW(CCA)G1	7	-	287350	287455	MATα his3Δ1 leu2Δ0 lys2Δ0 ura3Δ0 tW(CCA)G1 Δ
tW(CCA)G2	7	-	878710	878815	MATα his3Δ1 leu2Δ0 lys2Δ0 ura3Δ0 tW(CCA)G2Δ
tW(CCA)K	11	+	302918	303023	MATα his3Δ1 leu2Δ0 lys2Δ0 ura3Δ0 tW(CCA)K Δ
tW(CCA)M	13	-	379303	379408	MATα his3Δ1 leu2Δ0 lys2Δ0 ura3Δ0 tW(CCA)M Δ
tX(XXX)D	4	-	1150842	1150941	MATα his3Δ1 leu2Δ0 lys2Δ0 ura3Δ0 tX(XXX)DΔ
