# Supplementary material for: Eisosome disruption by noncoding RNA deletion increases protein secretion in yeast
Source: PNAS Nexus. 2022 Oct 26;1(5):pgac241. doi: 10.1093/pnasnexus/pgac241 (PMC9802208; doi:10.1093/pnasnexus/pgac241)
Supplement: pgac241_Supplemental_Files [file pgac241_supplemental_files.zip › PNASNEXUS-PNASNEXUS-2021-00011-T-s05.xlsx]

## Sheet: Sheet1
Table.S4 The sequence of primers used in this study
Primer name	Primer sequence 5'-3'	Application
APM1_For	ACGCGGATACACCGACTTTT	RT-qPCR
APM1_Rev	CAGTCCCAATTCGGCAGACA
THI21_For	CTTAGGGGCCGAACAAAGGT
THI21_Rev	TTGGGGAAGGGAATAACCGC
PIL1_For	AAATTCCAGGGCACCTACCG
PIL1_Rev	CAGCGTCACGTCTTTCGTTG
YPR015C_For	GCATCAGACAGAGGATCCCG
YPR015C_Rev	CGCTCTGTGGTTTTCCTCCT
LSP1_For	CCACCACCATCCTCAACGAA
LSP1_Rev	AGTTGCTTTGCAGCTTCACG
LCB1_For	CGATCCATACAGGACCACGG
LCB1_Rev	ATTGCTCATCGGTGGCAGAA
LCB2_For	TTTGGTGCTGCTGGTGGTTA
LCB2_Rev	GTCAGCCACACCGTAGACAA
SER1_For	TGGGAGTACCAATCACCCC
SER1_Rev	TTTTCAGCCTGTTGCGCTTC
SER2_For	GATTGCCGCTTATGCTGGTG
SER2_Rev	GCATAGTTCTGGCACACCCT
SER3_For	GGCGCTGTTTGTACTTCACC
SER3_Rev	ACCCGTTGAGAAAGGCTTCA
Pex_For	TGTGGTTGAGAGGTGCAAGA
Pex_Rev	AGATGGAACACCATCTGCCA
TSC10_For	AGCAGCTAACGAAACCCGAA
TSC10_Rev	CTTTTCTTTGCGGTGAGCCC
LCB5_For	ACCGATGCAAGAACCTCGTT
LCB5_Rev	AGAACAAGCCGTTCCCTAGC
LCB4_For	CATCAGATGGATGGGTCCCG
LCB4_Rev	TGACGAAAACTTCGCAGGGA
DPL1_For	AAGTTTATGGGCCGGTGAGG
DPL1_Rev	GTGGTAAACGGCACCAGAGA
YSR3_For	TGAGTGTAGCATGGGGCTTG
YSR3_Rev	TGACTACGCCAATGAACGCT
LCB3_For	AGGTTTCCGGGTTTACGCAT
LCB3_Rev	CTAAGGTTAACCGCCAGCCA
SUR2_For	TGCTGCCGGAAATGAGTGAT
SUR2_Rev	CATGCATTCTCGACGCCTTG
LCB5_For	ACCGATGCAAGAACCTCGTT
LCB5_Rev	AGAACAAGCCGTTCCCTAGC
UBC6_For	GATACTTGGAATCCTGGCTGGTCTGTCTC	House keeping genes
UBC6_Rev	AAAGGGTCTTCTGTTTCATCACCTGTATTTGC
TFC1_For	GCTGGCACTCATATCTTATCGTTTCACAATGG
TFC1_Rev	GAACCT GCT GT CAAT ACCGCCT GGAG
TAF10_For	ATATTCCAGGATCAGGTCTTCCGTAGC
TAF10_Rev	GTAGTCTTCTCATTCTGTTGATGTTGTTGTTG
TUM1_For	GGGTCCAAAGTGCAATGAAAG
TUM1_Rev	ATTCCAGGTACCCAACCATTAC
PIL1_KO_For	AGCAGTATTGCAAAGTGAAGAATATATCAGCATCAAGTATATAGTCGTACGCTGCAGGTCGAC	Construction of deletion strains
PIL1_KO_Rev	TGGTTTTTTTTTTTTTGTTTCTAATAGATTGTTGATTTATTTTGACACTATAGGGAGACCGGCAG
LSP1_KO_For	TATTTGGTATACGAAAGATTAAACTTTCAAAGCTCCAACACAAGACGTACGCTGCAGGTCGAC
LSP1_KO_Rev	AGCACAATATAGAAAGGTTCGAATATATTAATTATTAGAAAAAACCACTATAGGGAGACCGGCAG
SUR7_KO_For	GATATTGAAGAGACTAAGTATAGTAACGCATATCCGCACAATACTCGTACGCTGCAGGTCGAC
SUR7_KO_Rev	GAAAGGGGTATAAATATATATTACAAAGCGGAAAACTTGCGCCATCACTATAGGGAGACCGGCAG
RVS161_KO_For	ATGAGTTGGGAAGGTTTTAAGAAAGCTATCAACAGAGCTGGTCACCGTACGCTGCAGGTCGAC
RVS161_KO_Rev	TTATTTTATCCCGAGCGCACAAATATCTAGGCTTGTCATTTGTCACTATAGGGAGACCGGCAG
GFP_integ_conf_For	CCTCGTTCAGAATGACACGT	confirmation of single copy GFP expression cassette
GFP_integ_conf_Rev	CCTTTGGATGAGGCACTTTC
msGFP_XhoI_For	CCGCTCGAGGGACCTTAATACATTCAGAC	Amplification of GFP expression cassettes
msGFP_EcoRV_Rev	GTCGATATCGCAAATTAAAGCCTTCGAGC
Pex+Sig-Gibson.For	TTGTGGGATTGTTCCTATGTTTTTTCAACGTGTCTTCTGCTATGGATATGAG	Gibson cloning of Pex
Pex+Sig-Gibson.Rev	TAACTAATTACATGATGACTCTAGAGTTAATGGTGATGGTGATGATGTGAAGAAACAGT
